# Supplementary material for: Bifidobacterium animalis subsp. lactis and arginine mixture intake improves cognitive flexibility in mice
Source: Front Nutr. 2023 Jun 6;10:1164809. doi: 10.3389/fnut.2023.1164809 (PMC10279864; doi:10.3389/fnut.2023.1164809)
Supplement: Supplementary file 2 [file Data_Sheet_2.xlsx]

## Sheet: Fig2A
Trial count
date	1	2	3	4	5	6	7	8	9	10
Control 1	111	150	150	150	150	150	150	150	150	150
Control 2	33	150	150	150	150	150	150	150	150	150
Control 3	128	150	150	150	150	150	150	150	150	150
Control 4	150	150	150	150	150	150	150	150	150	150
Control 5	113	138	150	150	138	150	150	150	150	150
Control 6	129	150	150	150	150	150	150	150	150	150
Control 7	125	143	150	150	117	150	139	150	150	103
Bifal+Arg 1	150	150	150	150	150	150	150	150	150	150
Bifal+Arg 2	57	150	150	150	150	150	150	150	150	150
Bifal+Arg 3	82	150	150	150	148	150	150	150	150	150
Bifal+Arg 4	91	125	150	150	118	139	149	150	150	131
Bifal+Arg 5	109	149	150	150	147	150	150	150	150	150
Bifal+Arg 6	110	150	150	150	139	150	150	150	150	150
Bifal+Arg 7	120	147	150	150	124	128	131	150	150	142
1st-choice incorrect diagonal choice count
date	1	2	3	4	5	6	7	8	9	10
Control 1	22	7	4	3	1	2	4	6	4	7
Control 2	23	24	14	14	12	16	12	8	3	3
Control 3	25	20	5	3	2	3	4	2	1	3
Control 4	11	10	4	1	2	1	3	4	5	1
Control 5	58	29	16	16	11	14	9	7	3	6
Control 6	16	8	6	1	3	3	1	0	0	0
Control 7	22	21	14	23	14	6	12	18	9	15
Bifal+Arg 1	35	11	16	4	6	7	7	7	2	1
Bifal+Arg 2	9	8	5	9	14	7	4	5	2	5
Bifal+Arg 3	32	29	7	5	2	8	4	0	3	6
Bifal+Arg 4	27	11	0	7	8	2	5	1	5	2
Bifal+Arg 5	20	9	4	1	7	3	5	2	1	2
Bifal+Arg 6	30	11	4	7	3	5	2	1	1	1
Bifal+Arg 7	15	14	7	5	8	14	1	2	5	3
1st-choice incorrect diagonal choice rate %
date	1	2	3	4	5	6	7	8	9	10
Control 1	19.8198	4.66667	2.66667	2	0.666667	1.33333	2.66667	4	2.66667	4.66667
Control 2	69.697	16	9.33333	9.33333	8	10.6667	8	5.33333	2	2
Control 3	19.5312	13.3333	3.33333	2	1.33333	2	2.66667	1.33333	0.666667	2
Control 4	7.33333	6.66667	2.66667	0.666667	1.33333	0.666667	2	2.66667	3.33333	0.666667
Control 5	51.3274	21.0145	10.6667	10.6667	7.97101	9.33333	6	4.66667	2	4
Control 6	12.4031	5.33333	4	0.666667	2	2	0.666667	0	0	0
Control 7	17.6	14.6853	9.33333	15.3333	11.9658	4	8.63309	12	6	14.5631
Bifal+Arg 1	23.3333	7.33333	10.6667	2.66667	4	4.66667	4.66667	4.66667	1.33333	0.666667
Bifal+Arg 2	15.7895	5.33333	3.33333	6	9.33333	4.66667	2.66667	3.33333	1.33333	3.33333
Bifal+Arg 3	39.0244	19.3333	4.66667	3.33333	1.35135	5.33333	2.66667	0	2	4
Bifal+Arg 4	29.6703	8.8	0	4.66667	6.77966	1.43885	3.3557	0.666667	3.33333	1.52672
Bifal+Arg 5	18.3486	6.04027	2.66667	0.666667	4.7619	2	3.33333	1.33333	0.666667	1.33333
Bifal+Arg 6	27.2727	7.33333	2.66667	4.66667	2.15827	3.33333	1.33333	0.666667	0.666667	0.666667
Bifal+Arg 7	12.5	9.52381	4.66667	3.33333	6.45161	10.9375	0.763359	1.33333	3.33333	2.11268
p-value	0.637357	0.401328	0.321653	0.363935	0.912549	0.863807	0.212733	0.133641	0.51675	0.313084

## Sheet: Fig2B
Trial count												Trial count												Trial count
date	1	2	3	4	5	6	7	8	9	10		date	1	2	3	4	5	6	7	8	9	10		date	1	2	3	4	5	6	7	8	9	10
Control 1	111	150	150	150	150	150	150	150	150	150		Control 1	111	150	150	150	150	150	150	150	150	150		Control 1	111	150	150	150	150	150	150	150	150	150
Control 2	33	150	150	150	150	150	150	150	150	150		Control 2	33	150	150	150	150	150	150	150	150	150		Control 2	33	150	150	150	150	150	150	150	150	150
Control 3	128	150	150	150	150	150	150	150	150	150		Control 3	128	150	150	150	150	150	150	150	150	150		Control 3	128	150	150	150	150	150	150	150	150	150
Control 4	150	150	150	150	150	150	150	150	150	150		Control 4	150	150	150	150	150	150	150	150	150	150		Control 4	150	150	150	150	150	150	150	150	150	150
Control 5	113	138	150	150	138	150	150	150	150	150		Control 5	113	138	150	150	138	150	150	150	150	150		Control 5	113	138	150	150	138	150	150	150	150	150
Control 6	129	150	150	150	150	150	150	150	150	150		Control 6	129	150	150	150	150	150	150	150	150	150		Control 6	129	150	150	150	150	150	150	150	150	150
Control 7	125	143	150	150	117	150	139	150	150	103		Control 7	125	143	150	150	117	150	139	150	150	103		Control 7	125	143	150	150	117	150	139	150	150	103
Bifal+Arg 1	150	150	150	150	150	150	150	150	150	150		Bifal+Arg 1	150	150	150	150	150	150	150	150	150	150		Bifal+Arg 1	150	150	150	150	150	150	150	150	150	150
Bifal+Arg 2	57	150	150	150	150	150	150	150	150	150		Bifal+Arg 2	57	150	150	150	150	150	150	150	150	150		Bifal+Arg 2	57	150	150	150	150	150	150	150	150	150
Bifal+Arg 3	82	150	150	150	148	150	150	150	150	150		Bifal+Arg 3	82	150	150	150	148	150	150	150	150	150		Bifal+Arg 3	82	150	150	150	148	150	150	150	150	150
Bifal+Arg 4	90	125	150	150	118	139	149	150	150	131		Bifal+Arg 4	90	125	150	150	118	139	149	150	150	131		Bifal+Arg 4	90	125	150	150	118	139	149	150	150	131
Bifal+Arg 5	109	149	150	150	147	150	150	150	150	150		Bifal+Arg 5	109	149	150	150	147	150	150	150	150	150		Bifal+Arg 5	109	149	150	150	147	150	150	150	150	150
Bifal+Arg 6	110	150	150	150	139	150	150	150	150	150		Bifal+Arg 6	110	150	150	150	139	150	150	150	150	150		Bifal+Arg 6	110	150	150	150	139	150	150	150	150	150
Bifal+Arg 7	120	147	150	150	124	128	131	150	150	142		Bifal+Arg 7	120	147	150	150	124	128	131	150	150	142		Bifal+Arg 7	120	147	150	150	124	128	131	150	150	142
Diagonal move count												Adjacent move count												Re-entry move count
date	1	2	3	4	5	6	7	8	9	10		date	1	2	3	4	5	6	7	8	9	10		date	1	2	3	4	5	6	7	8	9	10
Control 1	22	54	72	84	66	58	54	64	62	55		Control 1	21	7	4	3	1	2	4	6	4	6		Control 1	67	88	73	62	82	89	91	79	83	88
Control 2	2	56	51	53	62	51	63	90	121	120		Control 2	22	23	14	14	11	16	11	8	3	3		Control 2	8	70	84	82	76	82	75	51	25	26
Control 3	57	71	87	84	85	108	123	105	115	102		Control 3	24	20	4	3	2	3	4	2	1	3		Control 3	46	58	58	62	62	38	22	42	33	44
Control 4	45	61	89	110	114	116	92	108	114	114		Control 4	11	10	4	1	2	1	3	4	4	1		Control 4	93	78	56	38	33	32	54	37	31	34
Control 5	13	38	59	85	66	74	79	96	98	103		Control 5	58	28	15	15	11	14	8	7	3	6		Control 5	41	71	75	49	60	61	62	46	48	40
Control 6	37	56	75	79	74	80	78	85	79	78		Control 6	16	8	6	1	3	3	1					Control 6	75	85	68	69	72	66	70	64	70	71
Control 7	40	52	58	47	43	63	51	60	68	42		Control 7	22	21	14	22	14	6	12	17	8	15		Control 7	62	69	77	80	59	80	75	72	73	45
Bifal+Arg 1	39	61	63	61	61	58	52	50	51	55		Bifal+Arg 1	35	11	16	4	5	7	7	7	2	1		Bifal+Arg 1	75	77	70	84	83	84	90	92	96	93
Bifal+Arg 2	16	59	58	56	54	52	51	57	70	86		Bifal+Arg 2	9	8	5	9	14	7	4	5	2	5		Bifal+Arg 2	31	82	86	84	81	90	94	87	77	58
Bifal+Arg 3	21	57	67	78	70	84	113	130	109	108		Bifal+Arg 3	32	28	7	5	1	8	4		2	5		Bifal+Arg 3	28	64	75	66	76	57	32	19	38	36
Bifal+Arg 4	20	31	66	65	51	64	72	74	73	59		Bifal+Arg 4	26	10		7	8	2	5	1	5	2		Bifal+Arg 4	43	83	83	77	58	72	71	74	71	69
Bifal+Arg 5	39	70	76	77	69	113	114	131	133	127		Bifal+Arg 5	20	9	4	1	7	3	5	1	1	2		Bifal+Arg 5	49	69	69	71	70	33	30	17	15	20
Bifal+Arg 6	32	55	68	90	67	97	105	112	120	121		Bifal+Arg 6	29	10	4	7	3	5	2	1	1	1		Bifal+Arg 6	48	84	77	52	68	47	42	36	28	27
Bifal+Arg 7	40	55	74	77	69	65	85	106	93	93		Bifal+Arg 7	15	14	6	4	8	14	1	2	5	3		Bifal+Arg 7	64	77	69	68	46	48	44	41	51	45
Diagonal Move (%)												Adjacent move (%)												Re-entry move (%)
date	1	2	3	4	5	6	7	8	9	10		date	1	2	3	4	5	6	7	8	9	10		date	1	2	3	4	5	6	7	8	9	10
Control 1	20	36.2416	48.3221	56.3758	44.2953	38.9262	36.2416	42.953	41.6107	36.9128		Control 1	19.0909	4.69799	2.68456	2.01342	0.671141	1.34228	2.68456	4.02685	2.68456	4.02685		Control 1	60.9091	59.0604	48.9933	41.6107	55.0336	59.7315	61.0738	53.0201	55.7047	59.0604
Control 2	6.25	37.5839	34.2282	35.5705	41.6107	34.2282	42.2819	60.4027	81.2081	80.5369		Control 2	68.75	15.4362	9.39597	9.39597	7.38255	10.7383	7.38255	5.36913	2.01342	2.01342		Control 2	25	46.9799	56.3758	55.0336	51.0067	55.0336	50.3356	34.2282	16.7785	17.4497
Control 3	44.8819	47.651	58.3893	56.3758	57.047	72.4832	82.5503	70.4698	77.1812	68.4564		Control 3	18.8976	13.4228	2.68456	2.01342	1.34228	2.01342	2.68456	1.34228	0.671141	2.01342		Control 3	36.2205	38.9262	38.9262	41.6107	41.6107	25.5034	14.7651	28.1879	22.1477	29.5302
Control 4	30.2013	40.9396	59.7315	73.8255	76.5101	77.8523	61.745	72.4832	76.5101	76.5101		Control 4	7.38255	6.71141	2.68456	0.671141	1.34228	0.671141	2.01342	2.68456	2.68456	0.671141		Control 4	62.4161	52.349	37.5839	25.5034	22.1477	21.4765	36.2416	24.8322	20.8054	22.8188
Control 5	11.6071	27.7372	39.5973	57.047	48.1752	49.6644	53.0201	64.4295	65.7718	69.1275		Control 5	51.7857	20.438	10.0671	10.0671	8.0292	9.39597	5.36913	4.69799	2.01342	4.02685		Control 5	36.6071	51.8248	50.3356	32.8859	43.7956	40.9396	41.6107	30.8725	32.2148	26.8456
Control 6	28.9062	37.5839	50.3356	53.0201	49.6644	53.6913	52.349	57.047	53.0201	52.349		Control 6	12.5	5.36913	4.02685	0.671141	2.01342	2.01342	0.671141	0	0	0		Control 6	58.5938	57.047	45.6376	46.3087	48.3221	44.2953	46.9799	42.953	46.9799	47.651
Control 7	32.2581	36.6197	38.9262	31.5436	37.069	42.2819	36.9565	40.2685	45.6376	41.1765		Control 7	17.7419	14.7887	9.39597	14.7651	12.069	4.02685	8.69565	11.4094	5.36913	14.7059		Control 7	50	48.5915	51.6779	53.6913	50.8621	53.6913	54.3478	48.3221	48.9933	44.1176
Bifal+Arg 1	26.1745	40.9396	42.2819	40.9396	40.9396	38.9262	34.8993	33.557	34.2282	36.9128		Bifal+Arg 1	23.4899	7.38255	10.7383	2.68456	3.3557	4.69799	4.69799	4.69799	1.34228	0.671141		Bifal+Arg 1	50.3356	51.6779	46.9799	56.3758	55.7047	56.3758	60.4027	61.745	64.4295	62.4161
Bifal+Arg 2	28.5714	39.5973	38.9262	37.5839	36.2416	34.8993	34.2282	38.255	46.9799	57.7181		Bifal+Arg 2	16.0714	5.36913	3.3557	6.04027	9.39597	4.69799	2.68456	3.3557	1.34228	3.3557		Bifal+Arg 2	55.3571	55.0336	57.7181	56.3758	54.3624	60.4027	63.0872	58.3893	51.6779	38.9262
Bifal+Arg 3	25.9259	38.255	44.9664	52.349	47.619	56.3758	75.8389	87.2483	73.1544	72.4832		Bifal+Arg 3	39.5062	18.7919	4.69799	3.3557	0.680272	5.36913	2.68456	0	1.34228	3.3557		Bifal+Arg 3	34.5679	42.953	50.3356	44.2953	51.7007	38.255	21.4765	12.7517	25.5034	24.1611
Bifal+Arg 4	22.4719	25	44.2953	43.6242	43.5897	46.3768	48.6486	49.6644	48.9933	45.3846		Bifal+Arg 4	29.2135	8.06452	0	4.69799	6.83761	1.44928	3.37838	0.671141	3.3557	1.53846		Bifal+Arg 4	48.3146	66.9355	55.7047	51.6779	49.5726	52.1739	47.973	49.6644	47.651	53.0769
Bifal+Arg 5	36.1111	47.2973	51.0067	51.6779	47.2603	75.8389	76.5101	87.9195	89.2617	85.2349		Bifal+Arg 5	18.5185	6.08108	2.68456	0.671141	4.79452	2.01342	3.3557	0.671141	0.671141	1.34228		Bifal+Arg 5	45.3704	46.6216	46.3087	47.651	47.9452	22.1477	20.1342	11.4094	10.0671	13.4228
Bifal+Arg 6	29.3578	36.9128	45.6376	60.4027	48.5507	65.1007	70.4698	75.1678	80.5369	81.2081		Bifal+Arg 6	26.6055	6.71141	2.68456	4.69799	2.17391	3.3557	1.34228	0.671141	0.671141	0.671141		Bifal+Arg 6	44.0367	56.3758	51.6779	34.8993	49.2754	31.5436	28.1879	24.1611	18.7919	18.1208
Bifal+Arg 7	33.6134	37.6712	49.6644	51.6779	56.0976	51.1811	65.3846	71.1409	62.4161	65.9574		Bifal+Arg 7	12.605	9.58904	4.02685	2.68456	6.50407	11.0236	0.769231	1.34228	3.3557	2.12766		Bifal+Arg 7	53.7815	52.7397	46.3087	45.6376	37.3984	37.7953	33.8462	27.5168	34.2282	31.9149
p-value	0.462796	0.956559	0.661198	0.566677	0.392033	0.994266	0.543479	0.620143	0.938329	0.768937		p-value	0.65271	0.364137	0.341509	0.365575	0.950917	0.863114	0.243898	0.118594	0.551719	0.308851		p-value	0.963255	0.527465	0.265316	0.266729	0.334274	0.971371	0.634291	0.79421	0.897188	0.932101

## Sheet: Fig2C
Trial count
date	1	2	3	4	5	6	7	8	9	10	11	12	13	14	15	16	17	18	19	20	21	22	23	24	25	26	27	28	29	30	31	32	33	34	35	36	37	38	39	40	41	42	43	44	45	46	47	48	49
Control 1	111	150	150	150	150	150	150	150	150	150	150	150	150	150	150	150	150	150	145	150	150	150	150	150	150	150	150	150	150	150	138	150	150	150	150	150	150	150	150	150	150	150	150	150	150	150	150	150	150
Control 2	33	150	150	150	150	150	150	150	150	150	107	150	150	150	150	149	150	150	150	150	150	150	150	150	150	150	150	150	150	150	150	150	150	150	150	150	150	150	150	150	150	150	150	150	150	150	150	150	150
Control 3	128	150	150	150	150	150	150	150	150	150	95	150	150	150	150	150	150	150	145	150	150	150	138	147	149	150	150	150	150	150	99	86	130	150	150	150	150	150	95	121	150	150	150	150	150	150	125	150	150
Control 4	150	150	150	150	150	150	150	150	150	150	150	150	150	150	150	150	150	150	142	150	150	150	150	150	150	150	150	150	150	150	150	150	150	150	150	150	150	150	150	150	145	150	150	150	150	150	150	150	150
Control 5	113	138	150	150	138	150	150	150	150	150	104	150	150	150	150	150	150	150	150	150	150	150	125	150	150	150	150	150	150	150	138	150	150	150	150	150	150	150	145	150	150	150	145	150	150	150	149	150	150
Control 6	129	150	150	150	150	150	150	150	150	150	95	150	150	150	150	150	150	150	150	150	150	150	150	150	150	150	150	150	150	150	150	150	150	150	150	150	150	150	150	150	150	150	150	150	150	150	150	150	150
Control 7	125	143	150	150	117	150	139	150	150	103	61	125	142	150	117	149	149	142	130	129	141	150	127	144	150	148	96	132	127	150	109	145	150	150	124	150	150	150	141	150	150	150	100	150	150	150	127	150	150
Bifal+Arg 1	150	150	150	150	150	150	150	150	150	150	147	150	150	150	150	150	150	150	150	150	150	150	150	150	150	150	150	150	150	150	150	150	150	150	150	150	150	150	150	150	150	150	150	150	150	150	150	150	150
Bifal+Arg 2	57	150	150	150	150	150	150	150	150	150	127	150	150	150	150	150	150	150	150	150	150	150	150	150	150	150	150	150	150	150	150	150	150	150	150	150	150	150	150	150	150	150	150	150	150	150	150	150	150
Bifal+Arg 3	82	150	150	150	148	150	150	150	150	150	75	150	150	150	150	150	150	150	150	150	150	150	150	150	150	150	150	150	150	150	150	150	150	150	150	150	150	150	150	150	150	150	150	150	150	150	150	150	150
Bifal+Arg 4	91	125	150	150	118	139	149	150	150	131	77	116	150	150	128	150	150	150	138	150	150	150	114	144	147	150	143	150	150	150	119	150	150	150	150	150	150	150	142	150	150	150	150	150	150	150	141	150	150
Bifal+Arg 5	109	149	150	150	147	150	150	150	150	150	140	150	150	150	150	150	150	150	113	150	150	150	150	150	150	150	150	150	150	150	150	150	150	150	150	150	150	150	150	150	150	150	150	150	150	150	150	150	150
Bifal+Arg 6	110	150	150	150	139	150	150	150	150	150	94	150	150	150	150	150	150	150	150	150	150	150	150	150	150	150	150	150	150	150	150	150	150	150	150	150	150	150	150	150	150	150	150	150	150	150	150	150	150
Bifal+Arg 7	120	147	150	150	124	128	131	150	150	142	98	149	150	150	121	150	150	150	150	150	150	150	150	150	150	150	150	150	150	150	150	150	150	150	150	150	150	150	150	150	150	150	150	150	150	150	150	150	150
1st-choice incorrect diagonal choice count
date	1	2	3	4	5	6	7	8	9	10	11	12	13	14	15	16	17	18	19	20	21	22	23	24	25	26	27	28	29	30	31	32	33	34	35	36	37	38	39	40	41	42	43	44	45	46	47	48	49
Control 1	22	7	4	3	1	2	4	6	4	7	56	20	13	6	10	6	4	2	83	24	9	3	8	6	4	1	61	27	11	8	20	8	15	2	54	11	5	12	1	4	3	2	45	11	5	5	4	5	6
Control 2	23	24	14	14	12	16	12	8	3	3	72	80	66	23	15	5	11	7	67	53	24	9	9	12	10	8	75	11	20	5	3	3	2	10	64	23	22	15	13	13	5	9	38	3	3	3	0	3	3
Control 3	25	20	5	3	2	3	4	2	1	3	53	42	20	19	11	3	7	5	98	24	7	1	10	12	12	6	62	17	7	8	6	4	4	3	83	35	17	13	13	12	13	10	57	18	3	8	11	5	8
Control 4	11	10	4	1	2	1	3	4	5	1	78	15	7	5	16	7	2	2	82	8	2	7	6	7	3	1	51	19	13	8	6	4	3	3	25	13	3	3	3	6	11	4	25	12	7	8	9	3	6
Control 5	58	29	16	16	11	14	9	7	3	6	88	54	28	11	7	9	7	6	67	19	8	2	4	3	6	3	64	14	6	3	7	5	7	4	45	12	4	6	8	1	7	2	62	6	5	1	9	4	0
Control 6	16	8	6	1	3	3	1	0	0	0	90	60	26	11	4	19	9	5	50	16	8	14	15	11	3	3	75	13	0	5	0	11	2	0	46	17	5	2	22	3	2	1	50	6	1	1	1	4	1
Control 7	22	21	14	23	14	6	12	18	9	15	33	48	15	10	9	12	12	6	44	21	27	8	4	10	5	6	78	66	47	38	30	22	18	10	40	9	5	3	5	7	1	3	78	68	53	54	24	7	16
Bifal+Arg 1	35	11	16	4	6	7	7	7	2	1	93	44	31	11	5	6	1	1	76	22	11	7	7	4	2	3	53	17	16	6	3	4	5	2	84	39	3	5	0	3	1	4	35	10	2	3	4	7	2
Bifal+Arg 2	9	8	5	9	14	7	4	5	2	5	67	68	26	11	8	9	16	12	114	76	45	8	7	3	4	4	49	28	16	10	5	2	1	2	97	45	31	15	11	8	6	9	50	13	8	11	2	2	1
Bifal+Arg 3	32	29	7	5	2	8	4	0	3	6	59	80	26	18	16	5	6	2	78	32	9	1	2	6	4	3	60	46	11	25	28	0	4	1	46	11	3	7	5	4	4	6	60	19	7	0	8	1	2
Bifal+Arg 4	27	11	0	7	8	2	5	1	5	2	60	53	28	9	10	3	6	3	47	10	9	2	10	7	4	1	61	23	5	6	10	4	9	3	59	7	2	1	6	8	8	3	52	10	8	2	8	6	0
Bifal+Arg 5	20	9	4	1	7	3	5	2	1	2	90	35	19	17	10	18	10	8	61	16	3	2	4	6	3	4	86	32	21	27	14	11	4	8	47	7	3	2	2	2	1	1	47	11	9	5	5	4	8
Bifal+Arg 6	30	11	4	7	3	5	2	1	1	1	86	88	40	6	17	5	2	1	66	23	9	7	3	15	5	1	52	19	15	5	2	4	5	2	46	7	14	4	4	4	5	1	34	10	10	4	5	3	2
Bifal+Arg 7	15	14	7	5	8	14	1	2	5	3	93	96	19	22	24	23	9	8	59	45	22	5	9	9	9	8	76	31	17	13	11	9	3	2	62	44	23	4	9	3	1	4	62	13	9	4	9	9	2
1st-choice incorrect diagonal choice rate %
date	1	2	3	4	5	6	7	8	9	10	11	12	13	14	15	16	17	18	19	20	21	22	23	24	25	26	27	28	29	30	31	32	33	34	35	36	37	38	39	40	41	42	43	44	45	46	47	48	49
Control 1	19.8198	4.66667	2.66667	2	0.666667	1.33333	2.66667	4	2.66667	4.66667	37.3333	13.3333	8.66667	4	6.66667	4	2.66667	1.33333	57.2414	16	6	2	5.33333	4	2.66667	0.666667	40.6667	18	7.33333	5.33333	14.4928	5.33333	10	1.33333	36	7.33333	3.33333	8	0.666667	2.66667	2	1.33333	30	7.33333	3.33333	3.33333	2.66667	3.33333	4
Control 2	69.697	16	9.33333	9.33333	8	10.6667	8	5.33333	2	2	67.2897	53.3333	44	15.3333	10	3.3557	7.33333	4.66667	44.6667	35.3333	16	6	6	8	6.66667	5.33333	50	7.33333	13.3333	3.33333	2	2	1.33333	6.66667	42.6667	15.3333	14.6667	10	8.66667	8.66667	3.33333	6	25.3333	2	2	2	0	2	2
Control 3	19.5312	13.3333	3.33333	2	1.33333	2	2.66667	1.33333	0.666667	2	55.7895	28	13.3333	12.6667	7.33333	2	4.66667	3.33333	67.5862	16	4.66667	0.666667	7.24638	8.16327	8.05369	4	41.3333	11.3333	4.66667	5.33333	6.06061	4.65116	3.07692	2	55.3333	23.3333	11.3333	8.66667	13.6842	9.91736	8.66667	6.66667	38	12	2	5.33333	8.8	3.33333	5.33333
Control 4	7.33333	6.66667	2.66667	0.666667	1.33333	0.666667	2	2.66667	3.33333	0.666667	52	10	4.66667	3.33333	10.6667	4.66667	1.33333	1.33333	57.7465	5.33333	1.33333	4.66667	4	4.66667	2	0.666667	34	12.6667	8.66667	5.33333	4	2.66667	2	2	16.6667	8.66667	2	2	2	4	7.58621	2.66667	16.6667	8	4.66667	5.33333	6	2	4
Control 5	51.3274	21.0145	10.6667	10.6667	7.97101	9.33333	6	4.66667	2	4	84.6154	36	18.6667	7.33333	4.66667	6	4.66667	4	44.6667	12.6667	5.33333	1.33333	3.2	2	4	2	42.6667	9.33333	4	2	5.07246	3.33333	4.66667	2.66667	30	8	2.66667	4	5.51724	0.666667	4.66667	1.33333	42.7586	4	3.33333	0.666667	6.04027	2.66667	0
Control 6	12.4031	5.33333	4	0.666667	2	2	0.666667	0	0	0	94.7368	40	17.3333	7.33333	2.66667	12.6667	6	3.33333	33.3333	10.6667	5.33333	9.33333	10	7.33333	2	2	50	8.66667	0	3.33333	0	7.33333	1.33333	0	30.6667	11.3333	3.33333	1.33333	14.6667	2	1.33333	0.666667	33.3333	4	0.666667	0.666667	0.666667	2.66667	0.666667
Control 7	17.6	14.6853	9.33333	15.3333	11.9658	4	8.63309	12	6	14.5631	54.0984	38.4	10.5634	6.66667	7.69231	8.05369	8.05369	4.22535	33.8462	16.2791	19.1489	5.33333	3.14961	6.94444	3.33333	4.05405	81.25	50	37.0079	25.3333	27.5229	15.1724	12	6.66667	32.2581	6	3.33333	2	3.5461	4.66667	0.666667	2	78	45.3333	35.3333	36	18.8976	4.66667	10.6667
Bifal+Arg 1	23.3333	7.33333	10.6667	2.66667	4	4.66667	4.66667	4.66667	1.33333	0.666667	63.2653	29.3333	20.6667	7.33333	3.33333	4	0.666667	0.666667	50.6667	14.6667	7.33333	4.66667	4.66667	2.66667	1.33333	2	35.3333	11.3333	10.6667	4	2	2.66667	3.33333	1.33333	56	26	2	3.33333	0	2	0.666667	2.66667	23.3333	6.66667	1.33333	2	2.66667	4.66667	1.33333
Bifal+Arg 2	15.7895	5.33333	3.33333	6	9.33333	4.66667	2.66667	3.33333	1.33333	3.33333	52.7559	45.3333	17.3333	7.33333	5.33333	6	10.6667	8	76	50.6667	30	5.33333	4.66667	2	2.66667	2.66667	32.6667	18.6667	10.6667	6.66667	3.33333	1.33333	0.666667	1.33333	64.6667	30	20.6667	10	7.33333	5.33333	4	6	33.3333	8.66667	5.33333	7.33333	1.33333	1.33333	0.666667
Bifal+Arg 3	39.0244	19.3333	4.66667	3.33333	1.35135	5.33333	2.66667	0	2	4	78.6667	53.3333	17.3333	12	10.6667	3.33333	4	1.33333	52	21.3333	6	0.666667	1.33333	4	2.66667	2	40	30.6667	7.33333	16.6667	18.6667	0	2.66667	0.666667	30.6667	7.33333	2	4.66667	3.33333	2.66667	2.66667	4	40	12.6667	4.66667	0	5.33333	0.666667	1.33333
Bifal+Arg 4	29.6703	8.8	0	4.66667	6.77966	1.43885	3.3557	0.666667	3.33333	1.52672	77.9221	45.6897	18.6667	6	7.8125	2	4	2	34.058	6.66667	6	1.33333	8.77193	4.86111	2.72109	0.666667	42.6573	15.3333	3.33333	4	8.40336	2.66667	6	2	39.3333	4.66667	1.33333	0.666667	4.22535	5.33333	5.33333	2	34.6667	6.66667	5.33333	1.33333	5.67376	4	0
Bifal+Arg 5	18.3486	6.04027	2.66667	0.666667	4.7619	2	3.33333	1.33333	0.666667	1.33333	64.2857	23.3333	12.6667	11.3333	6.66667	12	6.66667	5.33333	53.9823	10.6667	2	1.33333	2.66667	4	2	2.66667	57.3333	21.3333	14	18	9.33333	7.33333	2.66667	5.33333	31.3333	4.66667	2	1.33333	1.33333	1.33333	0.666667	0.666667	31.3333	7.33333	6	3.33333	3.33333	2.66667	5.33333
Bifal+Arg 6	27.2727	7.33333	2.66667	4.66667	2.15827	3.33333	1.33333	0.666667	0.666667	0.666667	91.4894	58.6667	26.6667	4	11.3333	3.33333	1.33333	0.666667	44	15.3333	6	4.66667	2	10	3.33333	0.666667	34.6667	12.6667	10	3.33333	1.33333	2.66667	3.33333	1.33333	30.6667	4.66667	9.33333	2.66667	2.66667	2.66667	3.33333	0.666667	22.6667	6.66667	6.66667	2.66667	3.33333	2	1.33333
Bifal+Arg 7	12.5	9.52381	4.66667	3.33333	6.45161	10.9375	0.763359	1.33333	3.33333	2.11268	94.898	64.4295	12.6667	14.6667	19.8347	15.3333	6	5.33333	39.3333	30	14.6667	3.33333	6	6	6	5.33333	50.6667	20.6667	11.3333	8.66667	7.33333	6	2	1.33333	41.3333	29.3333	15.3333	2.66667	6	2	0.666667	2.66667	41.3333	8.66667	6	2.66667	6	6	1.33333
p-value	0.637357	0.401328	0.321653	0.363935	0.912549	0.863807	0.212733	0.133641	0.51675	0.313084	0.269743	0.100607	0.814681	0.702786	0.363736	0.754931	0.902153	0.897365	0.828608	0.443245	0.651136	0.420178	0.368795	0.434027	0.300618	0.67645	0.34601	0.764202	0.824224	0.681696	0.7746	0.218607	0.285435	0.339189	0.311195	0.481079	0.634445	0.415987	0.166286	0.285966	0.277047	0.808541	0.513266	0.543191	0.638211	0.337792	0.400894	0.907923	0.170364
[truncated: 9 more columns]

## Sheet: Fig2D
Trial count
date	Rev. 1	Rev. 2	Rev. 3	Rev. 4	Rev. 5	Rev. 6
Control 1	150	145	150	150	150	150
Control 2	107	150	150	150	150	150
Control 3	95	145	150	150	150	150
Control 4	150	142	150	150	150	150
Control 5	104	150	150	150	145	150
Control 6	95	150	150	150	150	150
Control 7	61	130	96	124	100	150
Bifal+Arg 1	147	150	150	150	150	150
Bifal+Arg 2	127	150	150	150	150	150
Bifal+Arg 3	75	150	150	150	150	150
Bifal+Arg 4	77	138	143	150	150	150
Bifal+Arg 5	140	113	150	150	150	150
Bifal+Arg 6	94	150	150	150	150	150
Bifal+Arg 7	98	150	150	150	150	150
1st-choice incorrect diagonal choice count
date	Rev. 1	Rev. 2	Rev. 3	Rev. 4	Rev. 5	Rev. 6
Control 1	56	83	61	54	45	45
Control 2	72	67	75	64	38	37
Control 3	53	98	62	83	57	73
Control 4	78	82	51	25	25	44
Control 5	88	67	64	45	62	36
Control 6	90	50	75	46	50	21
Control 7	33	44	78	40	78	38
Bifal+Arg 1	93	76	53	84	35	29
Bifal+Arg 2	67	114	49	97	50	62
Bifal+Arg 3	59	78	60	46	60	48
Bifal+Arg 4	60	47	61	59	52	38
Bifal+Arg 5	90	61	86	47	47	31
Bifal+Arg 6	86	66	52	46	34	21
Bifal+Arg 7	93	59	76	62	62	72
1st-choice incorrect diagonal choice rate %
date	Rev. 1	Rev. 2	Rev. 3	Rev. 4	Rev. 5	Rev. 6
Control 1	37.3333	57.2414	40.6667	36	30	30
Control 2	67.2897	44.6667	50	42.6667	25.3333	24.6667
Control 3	55.7895	67.5862	41.3333	55.3333	38	48.6667
Control 4	52	57.7465	34	16.6667	16.6667	29.3333
Control 5	84.6154	44.6667	42.6667	30	42.7586	24
Control 6	94.7368	33.3333	50	30.6667	33.3333	14
Control 7	54.0984	33.8462	81.25	32.2581	78	25.3333
Bifal+Arg 1	63.2653	50.6667	35.3333	56	23.3333	19.3333
Bifal+Arg 2	52.7559	76	32.6667	64.6667	33.3333	41.3333
Bifal+Arg 3	78.6667	52	40	30.6667	40	32
Bifal+Arg 4	77.9221	34.058	42.6573	39.3333	34.6667	25.3333
Bifal+Arg 5	64.2857	53.9823	57.3333	31.3333	31.3333	20.6667
Bifal+Arg 6	91.4894	44	34.6667	30.6667	22.6667	14
Bifal+Arg 7	94.898	39.3333	50.6667	41.3333	41.3333	48
p-value	0.269743	0.828608	0.34601	0.311195	0.513266	0.915396

## Sheet: Fig3A
Rev.1																Rev.2																Rev.3																Rev.4
Diagonal correct move																Diagonal correct move																Diagonal correct move																Diagonal correct move
choice	Control 1	Control 2	Control 3	Control 4	Control 5	Control 6	Control 7	Bifal+Arg 1	Bifal+Arg 2	Bifal+Arg 3	Bifal+Arg 4	Bifal+Arg 5	Bifal+Arg 6	Bifal+Arg 7		choice	Control 1	Control 2	Control 3	Control 4	Control 5	Control 6	Control 7	Bifal+Arg 1	Bifal+Arg 2	Bifal+Arg 3	Bifal+Arg 4	Bifal+Arg 5	Bifal+Arg 6	Bifal+Arg 7		choice	Control 1	Control 2	Control 3	Control 4	Control 5	Control 6	Control 7	Bifal+Arg 1	Bifal+Arg 2	Bifal+Arg 3	Bifal+Arg 4	Bifal+Arg 5	Bifal+Arg 6	Bifal+Arg 7		choice	Control 1
1	0	0	0	0	0	0	0	0	0	0	0	0	0	0		1	0	0	0	0	0	0	0	0	0	0	0	0	0	0		1	0	0	0	0	0	0	0	0	0	0	0	0	0	0		1	0
2	0	0	0	0	0	0	0	0	0	0	0	0	0	0		2	0	0	0	0	0	0	0	0	0	0	0	0	0	0		2	0	0	0	0	0	0	0	0	0	1	0	0	0	0		2	0
3	0	0	0	0	0	0	0	0	0	0	0	0	0	0		3	0	0	0	0	0	0	0	0	0	0	1	0	0	0		3	0	0	0	0	0	0	0	0	0	1	0	0	0	0		3	0
4	0	0	0	0	0	0	0	0	0	0	0	0	0	0		4	0	0	0	0	0	0	0	0	0	0	1	0	0	0		4	0	0	0	0	0	0	0	0	0	1	0	0	0	0		4	0
5	0	0	0	0	0	0	0	0	0	0	0	0	0	0		5	0	0	0	0	0	0	0	0	0	0	1	0	0	0		5	0	1	0	0	0	0	0	0	0	1	0	0	0	0		5	0
6	0	0	0	0	0	0	0	0	0	0	0	0	0	0		6	0	0	0	0	0	0	0	0	0	0	2	0	0	0		6	0	1	0	0	0	0	0	0	0	1	0	0	0	0		6	0
7	0	0	0	0	0	0	0	0	0	0	0	0	0	0		7	0	0	0	0	0	0	0	0	0	0	2	0	0	0		7	0	1	0	0	0	0	0	0	0	1	1	0	0	0		7	0
8	0	0	0	0	0	0	0	0	0	0	0	0	0	0		8	0	0	0	0	0	0	0	0	0	0	2	0	0	0		8	0	1	0	0	0	0	0	0	0	1	1	0	0	0		8	0
9	0	0	0	0	0	0	0	0	0	0	0	0	0	0		9	0	0	0	0	0	0	1	0	0	0	2	0	1	0		9	0	1	0	0	0	0	0	0	0	1	1	0	0	0		9	0
10	0	0	0	0	0	0	0	0	0	0	0	0	0	0		10	0	0	0	0	0	0	1	0	0	0	2	0	1	0		10	0	1	0	0	0	0	0	0	0	1	1	0	0	0		10	0
11	0	0	0	0	0	0	0	0	0	0	0	0	0	1		11	0	0	0	0	0	0	1	0	0	0	2	0	1	0		11	0	1	0	0	0	0	0	0	0	1	1	1	0	0		11	0
12	0	0	0	0	0	0	0	0	0	0	0	0	0	1		12	0	0	0	0	0	0	1	0	0	0	2	0	1	0		12	0	1	0	0	0	0	0	0	0	1	1	1	0	0		12	0
13	0	0	0	0	0	0	0	0	0	0	0	0	0	1		13	0	1	0	0	0	0	1	0	0	0	2	0	1	0		13	0	1	0	0	0	0	0	0	0	1	1	1	0	0		13	0
14	0	0	0	0	0	0	0	0	0	0	0	0	0	1		14	0	1	0	0	0	0	1	0	0	0	2	0	1	0		14	0	1	0	0	0	0	0	0	0	1	1	1	0	0		14	0
15	0	0	0	0	0	0	0	0	0	0	0	0	0	1		15	0	2	0	0	0	0	1	0	0	0	2	0	1	0		15	0	1	0	0	0	0	0	0	0	1	1	1	0	0		15	0
16	0	0	0	0	0	0	0	0	0	0	0	0	0	1		16	0	2	0	0	0	0	1	0	0	0	2	0	1	0		16	0	1	0	0	0	0	0	0	0	1	1	2	0	0		16	0
17	0	0	0	0	0	0	0	0	0	0	0	0	0	1		17	0	2	0	0	0	0	1	0	0	0	2	0	1	0		17	0	1	0	0	0	0	0	0	0	1	1	2	0	0		17	0
18	0	0	0	0	0	0	0	0	0	0	0	0	0	1		18	0	2	0	0	0	0	1	0	0	0	2	0	1	0		18	0	1	0	0	0	0	0	0	1	1	1	2	0	0		18	0
19	0	0	0	0	0	0	0	0	0	0	0	0	0	1		19	0	2	0	0	0	0	1	0	0	0	2	0	1	0		19	0	2	0	0	0	0	0	0	1	2	1	2	0	0		19	0
20	0	0	0	0	0	0	1	0	0	0	0	0	0	1		20	1	2	0	0	1	0	2	0	0	0	2	0	1	0		20	0	2	0	0	0	0	0	0	1	2	1	2	0	0		20	0
21	0	0	0	0	0	0	1	0	0	0	0	0	0	1		21	1	2	0	0	1	0	2	0	0	0	2	0	1	0		21	0	2	0	0	0	0	0	0	1	2	1	2	0	1		21	0
22	0	0	0	0	0	0	1	0	0	0	0	0	0	1		22	1	2	0	0	1	0	2	0	0	0	2	0	1	0		22	0	2	0	0	0	0	0	0	1	2	1	2	0	1		22	0
23	0	0	0	0	0	0	1	0	0	0	0	0	0	1		23	1	2	0	0	1	0	2	0	0	0	2	0	1	1		23	0	2	0	0	0	0	0	0	1	2	1	2	0	1		23	0
24	1	0	0	0	0	0	1	0	0	0	0	0	0	1		24	1	2	0	0	1	0	2	0	0	0	2	0	1	2		24	0	2	0	0	0	0	0	0	1	2	1	2	0	1		24	0
25	1	0	0	0	0	0	1	0	0	0	0	0	0	1		25	1	2	0	0	1	0	2	0	0	0	2	0	1	2		25	0	2	0	0	0	0	0	0	1	2	1	2	0	1		25	0
26	1	0	0	0	0	0	1	0	0	0	0	0	0	1		26	1	2	0	0	1	0	2	0	1	0	2	0	1	2		26	0	2	0	0	0	0	0	0	1	2	1	2	0	1		26	0
27	1	0	0	0	0	0	1	0	0	0	0	0	0	1		27	1	2	0	0	1	0	2	0	1	0	2	0	1	2		27	0	2	0	0	0	0	0	0	1	2	1	2	0	1		27	0
28	1	0	0	0	0	0	1	0	0	0	0	0	0	1		28	1	2	0	0	1	0	2	0	1	0	2	0	2	2		28	0	2	0	0	0	1	0	0	1	2	1	2	0	1		28	0
29	1	0	0	0	0	0	1	0	0	0	0	0	0	1		29	2	2	0	0	1	0	2	0	1	0	2	0	2	2		29	0	3	0	0	0	1	0	0	1	2	1	2	0	1		29	0
30	1	0	0	0	0	0	1	0	0	0	0	0	0	1		30	2	2	0	0	2	0	2	0	1	0	2	0	2	2		30	0	4	0	0	0	1	0	0	1	2	1	2	0	1		30	0
31	1	0	0	0	0	0	1	0	0	0	0	0	0	1		31	2	2	0	0	3	0	2	0	1	0	2	0	2	2		31	0	4	0	0	0	1	0	0	1	3	1	2	0	1		31	0
32	1	0	0	0	0	0	1	0	0	0	0	0	0	1		32	2	2	0	0	3	0	2	0	1	0	2	0	2	2		32	0	4	0	0	0	1	0	0	1	3	1	2	0	1		32	0
33	1	0	0	0	0	0	1	0	0	0	0	0	0	1		33	2	2	0	0	3	0	2	0	1	0	2	0	2	2		33	0	4	0	0	0	1	0	0	1	3	1	2	0	1		33	0
34	1	0	0	0	0	0	1	0	0	0	0	0	0	1		34	2	2	0	0	3	0	2	0	1	1	2	0	2	2		34	0	5	0	0	0	1	0	0	1	3	1	2	0	1		34	0
35	1	0	0	0	0	0	1	0	0	0	0	0	0	1		35	2	2	0	0	3	0	2	0	1	1	2	0	2	2		35	0	5	0	0	0	1	0	0	1	3	1	2	0	1		35	0
36	1	0	0	0	0	0	1	0	0	0	0	0	0	1		36	2	2	0	0	3	0	3	0	1	1	3	0	2	2		36	0	5	0	0	0	1	0	0	1	3	1	2	0	1		36	0
37	1	0	0	0	0	1	1	0	0	0	0	0	0	1		37	2	2	0	0	4	0	3	0	1	1	3	0	2	2		37	0	5	0	0	0	1	0	0	1	3	1	2	0	1		37	0
38	1	0	0	0	0	1	1	0	0	0	0	0	0	1		38	2	2	0	0	4	0	3	0	1	1	3	0	2	2		38	0	5	0	0	0	1	0	0	1	3	1	2	0	1		38	0
39	1	0	0	0	0	1	1	0	0	0	0	0	0	1		39	2	2	0	0	4	0	3	0	1	1	3	0	2	2		39	0	5	0	0	0	1	0	0	1	3	1	2	0	1		39	0
40	1	0	0	0	0	1	1	0	0	0	0	0	0	1		40	2	2	0	0	4	0	3	0	1	1	3	0	2	2		40	0	5	0	0	0	1	0	0	1	3	1	2	0	1		40	0
41	1	0	0	0	0	1	1	0	0	0	0	0	0	1		41	2	2	0	0	4	0	3	0	1	1	3	0	2	2		41	0	5	0	0	0	1	0	0	1	3	1	2	0	1		41	0
42	1	0	0	0	0	1	1	0	0	0	0	0	0	1		42	2	2	0	0	4	0	3	0	1	1	3	0	2	2		42	0	5	0	0	0	1	0	0	1	3	1	2	0	1		42	0
43	1	0	0	0	0	1	1	0	0	0	0	0	0	1		43	2	2	0	0	4	0	3	1	1	1	3	0	2	2		43	1	5	0	0	0	1	0	0	1	4	1	2	0	1		43	0
44	1	0	0	0	0	1	1	0	0	0	0	0	0	1		44	2	3	0	0	4	0	3	1	1	1	3	0	3	2		44	1	6	0	0	0	1	0	0	1	4	1	2	0	1		44	0
45	1	0	0	0	0	1	1	0	0	0	0	0	0	1		45	2	3	0	0	5	0	3	1	2	1	3	0	3	2		45	1	7	0	0	0	1	0	0	1	4	1	2	0	2		45	0
46	2	0	0	0	0	1	1	0	0	0	0	0	0	1		46	2	3	0	0	5	0	3	1	2	1	3	0	3	2		46	1	7	1	1	0	1	0	0	1	4	1	2	0	2		46	0
47	2	0	0	0	0	1	1	0	0	0	0	0	0	1		47	2	3	0	0	5	0	3	1	2	1	3	0	3	2		47	1	7	1	1	0	1	0	0	1	4	1	3	0	2		47	1
48	2	0	0	0	0	1	1	0	0	0	0	0	0	1		48	2	3	0	0	5	0	3	1	2	1	4	0	3	2		48	1	7	1	1	0	1	0	0	1	4	1	3	0	2		48	1
49	2	0	0	0	0	1	1	1	0	0	0	0	0	1		49	2	3	0	0	5	0	3	1	2	1	4	0	3	2		49	1	7	1	1	0	1	1	0	1	4	1	3	0	2		49	1
50	2	0	0	0	0	1	1	1	0	0	0	0	0	1		50	2	3	0	0	5	0	3	1	2	1	4	0	3	3		50	1	7	1	1	0	1	1	0	1	5	1	3	0	2		50	1
51	2	0	0	0	0	1	1	1	0	0	0	0	0	1		51	2	3	0	0	5	0	3	1	2	1	4	0	3	3		51	1	7	1	1	0	1	1	0	1	5	1	4	0	2		51	1
52	2	0	0	0	0	1	1	1	0	0	0	0	0	1		52	2	3	0	0	5	0	3	1	2	1	4	0	3	3		52	1	7	1	1	0	1	1	0	1	5	2	4	0	2		52	1
53	2	0	0	0	0	1	1	1	0	0	0	0	0	1		53	2	3	0	0	6	0	3	1	2	1	4	0	3	3		53	1	7	1	1	0	1	1	0	1	5	2	4	0	2		53	1
54	2	0	0	0	0	1	1	1	0	0	0	0	0	1		54	2	3	0	0	6	0	3	1	2	2	4	0	3	4		54	1	7	1	1	0	1	1	0	1	5	2	4	0	2		54	1
55	2	0	0	0	0	1	1	1	0	0	0	0	0	1		55	2	3	0	0	6	0	3	1	2	2	4	0	3	4		55	2	7	1	1	0	1	1	0	1	5	3	4	0	2		55	1
56	2	0	0	0	0	1	1	1	0	0	0	0	0	1		56	3	4	0	0	7	0	3	1	2	2	4	0	3	4		56	2	7	1	1	1	1	1	0	1	5	4	4	0	2		56	1
57	2	0	0	0	0	1	1	1	0	0	0	0	0	1		57	3	4	0	0	7	0	3	1	2	2	4	0	3	4		57	2	7	1	1	1	1	1	0	1	5	4	4	0	2		57	1
58	2	0	0	0	0	1	1	1	0	0	0	0	0	1		58	3	4	0	0	7	0	3	1	2	2	4	0	3	4		58	2	7	1	1	1	1	1	0	1	5	4	4	0	2		58	1
59	2	0	0	0	0	1	1	1	0	0	0	0	0	1		59	3	4	0	0	7	0	3	1	2	2	4	0	3	4		59	2	7	2	1	1	1	2	0	1	5	4	5	0	2		59	1
60	2	0	0	0	0	1	1	1	0	0	1	0	0	1		60	3	4	0	0	7	0	3	1	2	2	4	0	3	4		60	2	7	2	1	2	1	2	1	1	5	4	5	0	2		60	1
61	2	0	0	0	0	1	1	1	0	0	1	0	0	1		61	3	4	0	0	7	0	3	1	2	2	4	0	3	4		61	2	7	2	1	2	1	2	1	1	5	4	5	0	2		61	1
62	2	0	0	0	0	1	1	1	0	0	1	0	0	1		62	3	4	0	0	7	0	3	1	2	2	4	0	3	4		62	2	7	2	1	2	1	2	1	1	5	5	5	0	2		62	1
63	2	0	0	0	0	1	1	1	0	0	1	0	0	1		63	3	4	0	0	7	0	4	1	2	2	4	0	3	4		63	2	7	2	1	2	1	2	1	1	5	5	6	0	2		63	1
64	2	0	0	0	0	1	1	2	0	0	1	0	0	1		64	3	4	0	0	7	0	5	1	2	2	4	0	3	4		64	2	7	2	1	2	1	2	1	1	5	5	6	0	2		64	2
65	2	0	0	0	0	1	1	2	0	0	1	0	0	1		65	3	4	0	0	7	0	5	1	2	2	4	0	3	4		65	2	7	2	1	2	1	2	1	1	5	5	6	0	2		65	2
66	2	0	0	0	0	1	1	2	0	0	1	0	0	1		66	3	4	0	0	7	0	5	1	2	3	4	0	3	4		66	2	7	2	1	2	1	2	1	1	5	5	6	0	2		66	2
67	2	0	0	0	0	1	1	2	0	0	1	0	0	1		67	3	4	0	0	7	0	5	1	2	3	4	0	3	5		67	2	7	2	1	2	1	2	1	1	5	5	6	1	2		67	2
68	2	0	0	0	0	1	1	2	0	0	1	0	0	1		68	3	4	0	0	7	0	5	1	2	3	4	0	4	5		68	2	7	2	2	2	1	2	1	1	5	5	7	1	2		68	2
69	2	0	0	0	0	1	1	2	0	0	1	0	0	1		69	3	4	0	0	7	0	5	2	2	3	4	0	4	5		69	2	7	2	2	2	1	2	1	1	5	5	7	1	2		69	2
70	2	0	0	0	0	1	1	2	0	0	1	0	0	1		70	3	4	0	0	7	0	5	2	2	3	4	0	4	5		70	2	7	2	2	2	1	2	1	1	6	6	7	1	2		70	2
71	2	0	0	0	0	1	1	2	0	0	1	0	0	1		71	3	4	0	0	7	0	5	2	2	3	4	0	4	5		71	2	7	2	2	2	1	2	1	1	6	6	7	2	2		71	2
72	2	0	0	0	0	1	1	2	0	0	1	0	0	1		72	3	4	0	0	7	0	5	2	2	3	5	0	4	5		72	2	7	2	3	2	1	2	1	1	6	6	7	2	2		72	2
73	2	0	0	0	0	1	1	2	0	0	1	0	0	1		73	3	4	0	0	8	0	5	2	2	3	5	0	4	5		73	2	7	2	3	2	1	2	1	1	6	6	7	2	2		73	2
74	2	0	0	0	0	1	1	2	0	0	1	0	0	1		74	3	4	0	0	9	0	5	2	2	3	5	0	4	5		74	2	8	2	3	2	1	2	1	1	6	6	7	2	2		74	2
75	2	0	0	0	0	1	1	2	0	0	1	0	0	1		75	3	4	0	0	10	0	5	2	2	4	5	0	4	5		75	3	8	2	3	2	1	2	1	1	7	6	7	2	2		75	2
76	2	0	0	0	0	1	1	2	0	0	1	0	0	1		76	3	4	0	0	11	0	5	2	2	4	5	0	4	5		76	3	8	3	3	3	1	2	1	2	7	6	7	2	2		76	2
77	2	0	0	0	0	1	1	2	0	0	1	0	0	1		77	3	4	0	0	12	0	5	2	2	4	5	0	4	5		77	3	8	3	3	3	1	2	1	2	7	7	7	2	2		77	2
78	2	0	0	0	0	1	1	2	0	0	1	0	0	2		78	3	4	0	0	12	0	5	2	2	4	5	0	4	5		78	3	8	3	3	3	1	2	2	2	7	7	8	2	2		78	2
79	2	0	0	0	0	1	1	2	0	0	1	0	0	2		79	3	4	0	0	12	0	5	2	2	4	5	0	4	5		79	3	8	3	3	3	1	3	2	2	7	7	8	3	2		79	2
80	2	0	0	0	0	1	1	2	0	0	1	0	0	2		80	3	4	0	0	13	0	5	2	2	4	5	0	4	5		80	3	8	3	3	3	1	3	2	2	7	7	8	3	2		80	2
81	2	0	0	0	0	1	1	2	0	0	1	0	0	2		81	3	4	0	0	13	0	5	2	2	4	5	0	5	5		81	4	8	3	3	3	1	3	2	2	7	7	8	3	2		81	2
82	2	0	0	0	0	1	1	2	0	0	1	0	0	2		82	4	4	0	0	13	0	6	2	2	4	5	0	5	6		82	4	8	4	3	3	1	3	2	2	7	7	8	3	2		82	2
83	2	0	0	0	0	1	1	2	0	0	1	0	0	2		83	4	4	0	0	14	0	7	2	2	4	5	0	5	6		83	4	8	4	4	4	1	3	2	2	7	7	9	3	2		83	2
84	2	0	0	0	0	1	1	2	0	0	1	0	0	2		84	4	4	0	0	14	0	7	2	2	4	5	0	5	6		84	4	8	4	4	4	1	3	2	3	7	7	9	4	2		84	2
85	2	0	1	0	0	1	1	2	0	0	1	0	0	2		85	4	4	0	0	14	0	7	2	2	4	6	0	5	6		85	4	8	4	4	4	1	3	2	3	7	7	9	4	2		85	2
86	2	0	1	0	0	1	1	2	0	0	1	0	0	2		86	4	4	0	1	14	0	7	2	2	4	6	0	5	6		86	4	8	4	4	4	1	3	2	3	7	7	9	4	2		86	2
87	2	0	1	0	0	1	1	2	0	0	1	0	0	2		87	4	4	0	2	14	0	8	2	2	4	7	0	5	7		87	4	8	4	4	4	1	3	2	3	7	8	9	4	2		87	2
88	2	0	1	0	0	1	1	2	0	0	1	0	0	2		88	4	4	0	2	14	0	8	2	2	4	8	0	5	7		88	4	8	4	4	4	1	3	2	3	7	9	9	4	2		88	2
89	2	0	1	0	0	1	1	3	0	0	1	0	0	2		89	4	4	0	2	15	0	8	2	2	4	8	0	5	7		89	4	8	4	4	4	1	3	2	3	7	9	9	5	2		89	2
90	3	0	1	0	0	1	1	3	0	1	1	0	0	2		90	4	4	0	2	15	0	8	2	2	4	8	0	5	7		90	4	8	4	4	4	1	3	2	4	7	9	9	5	2		90	3
91	3	0	1	0	0	1	1	3	0	1	1	0	0	2		91	4	4	0	2	15	0	8	2	2	4	8	0	5	8		91	4	8	5	4	4	1	3	2	4	7	10	9	5	2		91	3
92	3	0	1	0	0	1	1	3	0	1	1	0	0	2		92	4	4	0	2	15	0	8	2	2	4	8	0	5	8		92	4	8	5	4	4	1	3	2	4	7	10	9	5	2		92	3
93	3	0	1	0	0	1	1	3	0	1	1	0	0	2		93	4	4	0	2	15	0	8	2	2	4	8	0	5	8		93	4	8	5	4	4	1	3	3	4	7	10	10	5	2		93	3
94	3	0	1	0	0	1	1	3	0	1	1	0	0	2		94	4	4	0	2	15	0	8	2	2	4	8	0	5	8		94	4	8	5	4	4	1	3	3	4	7	10	10	6	2		94	3
95	3	0	1	0	0	1	1	4	0	1	1	0	0	2		95	4	4	0	2	15	0	8	3	2	4	8	0	5	8		95	4	8	5	5	4	1	3	3	4	7	11	10	6	2		95	3
96	3	0	1	0	0	1	1	4	0	1	1	0	0	2		96	4	4	0	2	15	0	9	3	2	4	8	0	5	9		96	5	9	5	5	4	1	3	3	4	7	12	11	6	2		96	3
97	3	0	1	0	0	1	1	4	0	1	1	0	0	2		97	4	4	0	2	15	0	10	3	2	4	8	0	5	9		97	5	9	5	5	4	1	3	3	4	7	12	11	6	2		97	3
98	3	0	1	0	0	1	1	4	0	1	1	0	0	2		98	4	4	0	2	15	0	10	3	2	4	8	0	5	9		98	5	9	5	5	4	1	3	3	4	7	12	11	6	2		98	3
99	4	0	1	0	0	1	1	4	0	1	1	0	0	2		99	4	5	0	2	15	0	10	3	2	4	8	0	5	9		99	5	9	5	5	5	1	3	3	4	7	13	12	6	2		99	3
100	4	0	1	0	0	1	1	4	0	1	1	0	0	2		100	4	5	0	2	16	0	10	3	3	4	8	0	5	9		100	6	9	5	5	5	1	3	3	4	7	14	12	6	2		100	3
101	4	0	1	0	0	1	1	4	0	1	1	0	0	2		101	4	5	0	2	16	0	10	3	3	4	8	0	5	9		101	6	9	5	6	5	1	3	3	4	7	14	12	6	2		101	3
102	4	0	1	0	0	1	1	4	0	1	1	0	0	3		102	4	5	0	2	16	0	11	3	3	4	8	0	5	9		102	6	9	5	6	5	1	3	3	4	7	14	12	7	2		102	3
103	4	0	1	0	0	1	1	4	0	1	1	0	0	3		103	4	5	0	3	16	0	11	3	3	4	8	0	5	9		103	6	10	5	6	5	1	3	3	4	7	14	12	7	2		103	3
104	4	0	1	0	0	1	1	4	0	1	1	0	0	3		104	4	5	0	3	16	0	12	3	3	4	8	0	5	9		104	7	10	6	6	5	1	3	3	4	7	15	12	7	2		104	3
105	4	0	1	0	0	1	1	4	0	2	1	0	0	3		105	4	5	0	3	16	0	13	3	3	4	8	0	5	9		105	7	10	6	6	5	1	3	3	4	7	15	12	7	2		105	3
106	4	0	1	0	0	1	1	4	0	2	1	0	0	3		106	4	5	0	3	17	0	13	3	3	4	8	0	5	9		106	7	10	6	6	5	1	3	3	4	7	15	12	7	2		106	3
107	4	0	1	0	0	1	1	4	0	2	1	0	0	3		107	4	5	0	3	17	0	13	3	3	4	8	0	5	9		107	8	10	6	6	5	1	3	4	5	7	15	12	7	3		107	3
108	4	0	1	0	0	1	1	4	0	2	1	0	0	3		108	4	5	0	3	17	0	13	3	3	4	8	0	5	9		108	8	10	6	6	5	1	3	4	5	7	15	12	8	3		108	3
109	4	0	1	0	0	1	1	4	0	2	1	0	0	3		109	4	5	0	3	18	0	13	3	3	4	8	0	5	9		109	8	10	6	6	5	1	3	4	5	7	15	12	8	3		109	3
110	5	0	1	0	0	1	1	4	0	2	1	0	0	3		110	4	5	0	3	19	0	14	3	3	5	8	0	5	9		110	9	10	6	6	5	1	3	4	5	7	15	12	8	3		110	3
111	5	0	1	0	0	1	1	4	0	2	1	0	0	3		111	4	5	0	3	20	0	14	3	4	5	8	0	5	9		111	9	10	6	6	5	1	3	4	5	7	15	12	8	3		111	3
112	5	0	1	0	0	1	1	4	0	2	1	0	0	3		112	4	5	0	3	20	0	14	3	4	5	8	0	5	9		112	9	10	7	6	5	1	3	4	6	7	15	12	8	3		112	4
113	5	0	1	0	0	1	1	4	0	2	1	0	0	3		113	4	5	0	3	20	0	14	3	4	5	8	0	6	9		113	10	10	7	6	5	2	3	4	6	7	16	12	8	3		113	5
114	5	0	1	0	0	1	1	4	0	2	1	0	0	3		114	4	5	1	3	20	0	14	3	4	5	8	0	6	9		114	10	10	7	6	5	2	3	5	6	7	16	12	9	3		114	5
115	5	0	1	0	0	1	1	4	0	2	1	0	0	3		115	4	5	1	3	20	0	14	3	5	5	8	0	6	9		115	10	10	7	6	5	2	3	5	6	7	16	12	9	3		115	5
116	5	0	1	0	0	1	1	4	0	2	1	0	0	3		116	4	6	1	3	20	0	15	3	5	5	9	0	6	9		116	10	10	7	6	5	2	3	5	6	7	16	12	9	3		116	5
117	5	0	1	0	0	1	1	4	0	2	1	0	0	3		117	4	6	1	3	20	0	15	3	5	5	9	0	6	9		117	10	10	7	6	5	2	3	5	6	7	16	12	9	3		117	5
118	5	0	1	0	0	1	1	4	0	2	1	0	0	3		118	4	6	1	3	20	0	16	3	5	5	9	0	6	9		118	10	10	7	7	5	2	3	5	6	8	16	12	9	3		118	5
119	5	0	1	0	0	1	1	4	1	2	1	0	0	3		119	4	6	1	3	20	0	16	3	5	5	9	0	6	9		119	10	10	7	7	5	2	3	6	7	8	16	12	9	3		119	5
120	5	0	1	0	0	1	1	4	1	2	1	0	0	3		120	4	6	1	3	20	0	16	3	5	5	9	0	6	9		120	10	10	7	7	5	3	3	6	7	8	17	12	10	3		120	5
121	5	0	1	0	0	1	1	4	1	2	1	0	0	3		121	4	6	1	3	20	0	16	3	5	5	9	0	6	9		121	10	10	7	8	5	3	3	6	7	8	17	12	10	3		121	6
122	5	0	1	0	0	1	2	4	1	2	2	0	0	3		122	4	6	2	3	20	0	16	3	5	5	9	1	6	9		122	10	10	7	8	5	3	3	6	7	8	17	13	10	4		122	6
123	5	0	1	0	0	1	2	4	1	2	2	0	0	3		123	4	6	2	3	20	0	16	3	5	5	9	1	6	9		123	10	10	7	8	5	3	3	6	7	8	18	13	10	4		123	6
124	6	0	1	0	0	1	2	4	1	2	2	0	0	3		124	4	6	2	3	20	0	17	3	5	5	10	1	6	9		124	10	10	7	8	5	3	3	6	7	8	18	13	10	4		124	6
125	6	0	1	0	0	1	2	4	1	2	2	0	0	3		125	4	6	2	3	20	0	17	3	5	5	11	1	6	9		125	10	10	8	8	5	3	3	7	8	8	18	13	10	4		125	6
126	6	0	1	0	0	1	2	4	1	2	3	0	0	3		126	4	6	2	3	20	0	17	3	5	5	11	1	6	9		126	10	10	8	8	5	3	3	7	8	8	18	13	11	4		126	7
127	6	0	1	0	0	1	2	4	1	2	3	0	0	3		127	4	7	2	3	20	0	17	4	5	5	11	1	6	9		127	10	10	8	8	5	3	3	7	8	9	18	14	11	4		127	7
128	6	0	1	0	0	1	2	4	1	2	3	0	0	3		128	4	7	2	3	20	0	17	4	5	5	11	1	6	9		128	10	10	8	8	5	3	3	7	8	9	18	14	11	4		128	7
129	6	0	1	0	0	1	2	4	1	2	3	0	0	3		129	4	7	2	3	20	0	18	4	6	5	11	1	6	9		129	10	10	8	8	5	3	3	7	8	9	18	14	12	4		129	8
130	6	0	1	0	0	1	2	4	1	2	3	0	0	3		130	4	7	2	3	21	0	18	4	6	5	11	1	6	9		130	10	10	9	8	5	3	3	7	8	9	18	14	12	4		130	8
131	6	0	1	0	0	1	2	4	1	2	3	0	0	3		131	4	7	2	3	21	0	18	4	6	5	11	1	6	9		131	10	10	9	8	5	3	3	8	8	9	18	14	13	4		131	8
132	6	0	1	0	0	1	2	4	1	2	3	0	0	3		132	4	8	2	3	21	0	18	4	6	5	11	1	7	9		132	10	10	9	8	5	3	3	9	8	10	19	15	13	4		132	8
133	6	0	1	0	0	1	2	4	1	2	3	0	0	3		133	4	8	2	3	21	0	18	4	6	5	11	1	8	9		133	11	10	9	8	5	3	3	10	8	10	19	15	13	4		133	8
134	6	0	1	0	0	1	2	4	1	2	3	0	0	3		134	4	9	2	3	21	0	19	5	6	5	11	1	9	9		134	12	10	9	8	5	3	3	10	8	10	19	15	13	4		134	8
135	6	0	1	0	0	1	3	4	1	2	3	0	0	3		135	4	10	2	3	21	0	19	5	6	5	11	1	9	9		135	12	10	9	8	5	3	3	10	8	10	19	15	13	4		135	8
136	6	0	1	0	0	1	3	4	1	2	3	0	0	3		136	4	10	2	3	21	0	19	5	6	5	11	1	9	9		136	12	10	9	8	6	3	3	10	9	10	19	15	14	4		136	8
137	6	0	1	0	0	1	4	4	1	2	3	0	0	3		137	4	10	2	3	21	0	19	5	6	5	11	1	9	9		137	12	10	9	8	6	3	3	10	9	10	20	16	14	4		137	8
138	6	0	1	0	0	1	4	4	1	2	3	0	0	3		138	4	10	2	3	21	0	19	5	6	5	11	1	9	9		138	12	10	9	8	6	3	3	10	9	10	20	16	14	4		138	8
139	6	0	1	0	0	1	4	4	1	2	3	0	0	3		139	4	10	2	3	22	0	20	5	6	5	11	1	9	9		139	12	10	9	8	6	3	3	11	9	10	20	16	15	5		139	8
140	6	0	1	0	0	1	4	4	1	2	3	0	0	3		140	4	10	2	3	22	0	20	5	6	6	11	1	9	9		140	13	10	9	9	6	3	3	11	9	10	20	17	15	5		140	8
141	6	0	1	0	0	1	4	4	1	2	3	0	0	3		141	4	10	2	3	22	0	20	5	6	6	11	1	9	9		141	13	10	9	9	6	3	3	11	9	10	20	17	15	5		141	8
142	7	0	1	0	1	1	4	4	1	2	3	0	0	3		142	4	10	2	3	22	0	21	5	7	6	11	1	9	9		142	13	10	9	9	7	3	3	11	9	10	20	17	15	5		142	9
143	7	0	1	0	1	1	4	4	1	2	3	0	0	3		143	4	10	2	3	22	0	22	5	7	6	11	1	9	10		143	13	10	9	9	7	3	3	12	9	10	20	17	15	5		143	9
144	8	0	1	0	1	1	4	4	1	2	3	0	0	3		144	4	10	2	3	22	0	23	5	7	6	11	1	9	10		144	14	11	9	9	7	3	3	12	9	11	20	17	16	5		144	9
145	8	0	1	0	1	1	5	4	1	2	3	0	0	3		145	4	10	2	3	22	0	24	5	7	6	11	1	9	10		145	14	11	9	9	7	3	3	12	9	12	20	17	16	5		145	9
146	8	0	1	0	1	1	5	4	1	2	3	0	0	3		146	4	10	2	3	22	0	24	5	7	6	11	1	9	10		146	15	11	9	9	7	3	3	13	10	12	20	17	16	6		146	9
147	8	0	1	0	1	1	5	4	1	2	3	0	0	3		147	4	10	2	3	22	0	24	5	7	6	11	1	9	10		147	16	11	9	9	7	3	3	13	10	12	20	18	16	6		147	9
148	8	0	1	0	1	1	5	4	1	2	3	0	0	3		148	4	10	2	3	22	0	24	5	7	6	11	1	9	10		148	16	11	9	9	7	3	3	13	10	12	21	18	16	6		148	9
149	8	0	1	0	1	1	5	5	1	2	3	0	0	3		149	4	10	2	3	22	0	25	5	7	6	12	1	9	10		149	17	11	10	9	8	4	3	13	10	12	21	18	17	6		149	9
150	9	0	1	0	1	1	5	5	1	2	3	0	0	3		150	4	10	2	3	22	0	25	5	7	6	13	1	10	10		150	18	11	11	9	8	4	3	14	11	12	22	18	17	6		150	9
151	9	0	1	0	1	1	5	5	1	2	3	0	0	3		151	4	10	2	3	22	0	26	5	7	6	13	1	10	10		151	18	11	11	9	8	4	3	14	11	12	22	18	17	6		151	9
152	9	0	1	0	1	1	5	5	1	3	3	0	0	3		152	4	11	2	3	22	0	27	5	7	6	13	1	10	10		152	18	11	11	9	8	4	3	14	11	12	22	18	17	7		152	9
153	9	0	1	0	1	1	5	5	1	3	3	0	0	3		153	4	11	2	3	22	0	27	5	7	6	13	2	10	10		153	18	11	11	9	8	4	3	14	11	12	22	18	18	7		153	9
154	9	0	1	0	1	1	5	5	1	3	3	0	0	3		154	4	11	2	3	22	0	27	5	7	6	14	2	10	10		154	18	11	11	9	8	5	3	15	12	12	22	18	18	7		154	9
155	9	0	1	0	1	1	5	5	2	3	3	1	0	3		155	4	11	2	3	22	0	27	5	7	6	14	2	10	10		155	18	11	11	9	9	5	3	16	12	12	22	18	18	7		155	9
156	9	0	1	0	1	1	5	5	3	3	3	1	0	3		156	4	11	2	3	22	0	28	5	7	6	14	2	10	10		156	18	11	11	9	9	5	3	16	12	12	22	19	18	7		156	9
157	9	0	1	0	1	1	5	6	3	3	3	1	0	3		157	4	12	2	3	22	0	28	5	7	6	14	2	10	10		157	18	11	11	9	9	5	3	16	12	12	22	19	18	7		157	9
158	9	0	1	0	1	1	5	6	3	3	3	1	0	3		158	4	12	2	3	22	0	28	5	7	6	14	2	10	10		158	18	11	11	9	9	5	3	17	12	12	22	19	19	7		158	9
159	9	0	1	1	1	1	5	6	3	3	3	1	0	3		159	4	12	2	3	22	0	28	5	7	6	14	2	10	11		159	18	11	11	9	9	5	3	17	12	12	22	19	19	7		159	9
160	9	0	1	1	1	1	6	6	3	3	3	1	0	3		160	4	12	2	3	22	0	28	5	8	6	14	2	10	11		160	18	11	11	9	9	5	3	17	12	12	22	19	19	7		160	9
161	9	0	1	1	1	1	6	6	3	3	3	1	0	3		161	4	12	2	3	22	0	29	5	8	6	14	2	11	11		161	19	11	11	9	9	5	3	18	12	12	23	19	19	7		161	9
162	9	0	1	1	1	1	6	6	3	3	3	1	0	3		162	4	13	2	3	22	0	29	5	8	7	14	2	11	11		162	19	11	11	9	9	5	4	18	12	12	23	19	19	7		162	10
163	9	0	1	1	1	1	6	6	3	3	3	1	0	3		163	4	13	2	3	23	0	29	5	8	7	14	2	11	11		163	20	11	12	9	9	5	4	18	12	12	23	20	19	7		163	10
164	9	0	1	1	1	1	6	7	3	3	4	1	0	3		164	4	13	2	3	23	0	29	5	8	7	14	2	11	11		164	21	11	12	9	9	5	4	18	12	12	23	20	20	8		164	10
165	9	0	1	1	1	1	6	7	3	3	4	1	0	3		165	4	13	2	3	23	0	30	5	9	7	14	2	11	11		165	21	11	12	9	9	5	4	18	12	12	23	20	20	8		165	10
166	9	0	1	1	1	1	6	7	3	3	4	2	0	3		166	4	13	2	3	23	0	30	5	9	7	14	2	11	11		166	21	11	13	10	9	5	4	18	12	12	23	21	20	8		166	10
167	9	0	1	1	1	1	6	7	3	3	4	2	0	3		167	4	13	2	3	23	0	31	5	9	7	14	2	11	11		167	22	11	13	10	9	5	4	18	12	12	23	22	20	8		167	10
168	9	0	1	1	1	1	6	7	3	3	4	2	0	3		168	4	13	2	3	23	0	32	5	9	7	14	2	11	11		168	22	11	13	10	9	5	4	19	12	12	23	22	20	8		168	10
169	9	0	1	1	1	1	6	7	3	3	4	2	0	4		169	4	13	2	3	23	0	32	5	9	7	14	2	11	11		169	22	11	13	10	9	5	4	19	12	12	23	22	20	8		169	11
170	9	0	1	1	1	1	6	7	4	3	4	2	0	4		170	4	13	2	3	23	0	32	5	9	8	14	2	11	11		170	23	11	13	10	9	6	4	19	13	13	23	23	20	8		170	11
171	9	0	1	1	1	1	6	7	4	4	4	2	0	4		171	4	14	2	3	23	0	32	5	9	8	14	2	11	11		171	23	11	13	11	10	6	4	19	13	13	23	24	21	8		171	11
172	9	0	1	1	1	1	6	7	4	4	4	2	0	4		172	4	14	2	3	23	0	32	5	9	8	14	2	11	11		172	23	11	13	11	10	6	4	20	13	14	23	24	21	8		172	11
173	9	0	1	1	1	1	6	7	4	4	4	2	0	4		173	4	14	2	3	24	0	32	5	9	8	14	2	11	11		173	23	11	13	11	10	6	4	20	13	15	23	24	21	8		173	11
174	9	0	1	1	1	1	6	7	4	5	4	3	0	4		174	4	14	2	3	24	0	33	5	9	8	14	2	11	11		174	23	11	14	11	10	6	4	20	13	15	24	24	21	8		174	11
175	9	0	1	1	1	2	6	7	4	5	4	3	0	4		175	4	14	2	3	24	0	34	5	9	8	14	2	11	11		175	23	11	14	11	10	7	4	20	14	15	24	24	21	9		175	11
176	9	0	1	1	1	2	6	7	4	5	4	3	0	4		176	4	14	2	3	24	0	35	5	9	8	14	2	11	11		176	23	12	14	11	10	7	4	21	14	15	24	24	21	9		176	11
177	9	0	1	1	1	2	6	7	4	5	4	3	0	4		177	4	14	2	3	24	0	35	5	9	8	14	2	11	11		177	23	12	14	11	10	7	4	21	14	16	24	24	22	9		177	11
178	9	0	1	1	1	2	6	7	4	5	4	3	0	5		178	4	14	2	3	25	0	35	5	9	8	14	2	11	11		178	23	12	14	11	10	7	4	21	14	16	25	24	22	9		178	11
179	9	0	1	1	1	2	6	7	4	5	4	3	0	5		179	4	14	2	3	25	0	36	5	10	8	14	2	11	11		179	23	12	14	12	10	7	4	22	14	16	26	24	22	9		179	12
180	9	0	1	1	1	2	6	7	4	5	4	3	0	5		180	4	14	2	3	25	0	36	5	10	8	14	2	11	11		180	23	12	15	12	11	8	4	23	14	17	26	24	22	10		180	12
181	9	0	1	1	1	2	6	7	4	5	4	3	0	5		181	5	14	2	3	25	0	36	5	10	8	14	2	11	11		181	23	12	15	12	11	9	4	24	14	17	26	24	22	10		181	12
182	9	0	1	1	1	2	6	7	4	5	4	3	0	5		182	5	15	2	3	26	0	36	5	10	8	14	2	11	11		182	23	12	15	12	11	9	4	25	15	17	26	24	23	10		182	12
183	9	0	1	1	1	2	6	7	4	5	4	3	0	5		183	5	15	2	3	26	0	36	5	10	8	14	2	11	11		183	23	12	16	12	11	9	4	26	15	17	26	24	23	10		183	13
184	9	0	1	1	1	2	6	7	4	5	4	3	0	5		184	5	16	2	3	26	0	37	5	10	8	14	2	11	11		184	24	12	16	13	11	9	4	26	15	17	26	25	23	10		184	14
185	9	0	1	1	1	2	6	7	4	5	4	4	0	5		185	6	17	2	3	27	0	37	5	10	8	14	2	12	11		185	24	12	16	13	11	9	4	26	16	17	26	25	23	10		185	14
186	9	0	1	2	1	2	6	7	4	5	4	4	0	5		186	6	17	2	3	27	0	37	5	11	8	14	2	12	11		186	24	12	16	13	11	9	4	26	16	17	26	25	23	10		186	14
187	9	0	1	2	1	2	6	7	4	5	4	4	0	5		187	6	17	2	3	27	0	38	5	11	8	14	2	12	11		187	25	12	17	14	11	9	4	26	17	17	26	26	24	10		187	14
188	9	0	1	2	1	2	6	7	4	5	4	4	0	5		188	6	18	2	3	27	0	38	5	11	8	15	2	12	11		188	26	12	17	14	11	9	4	27	18	17	27	26	25	10		188	14
189	9	0	1	2	1	2	6	7	4	5	4	4	0	5		189	6	18	2	3	28	0	39	5	11	8	16	2	12	11		189	26	12	17	14	11	9	4	28	18	17	27	26	26	10		189	14
190	10	0	1	2	1	2	6	7	4	5	4	4	0	5		190	6	18	2	3	28	1	40	5	11	8	16	3	12	11		190	26	12	17	14	12	9	4	29	18	17	27	26	27	10		190	14
191	10	0	1	2	1	2	6	7	4	5	4	4	0	5		191	6	18	2	3	28	1	40	5	11	8	16	3	13	11		191	26	12	17	14	12	9	4	30	18	18	28	26	28	10		191	14
192	10	0	1	2	1	2	6	7	4	5	4	4	0	5		192	6	18	2	3	28	1	40	5	11	8	16	3	13	11		192	27	12	18	14	12	9	4	30	19	19	28	26	28	11		192	14
193	10	0	1	2	1	2	6	7	4	5	4	4	0	5		193	6	19	2	3	28	1	41	5	11	8	16	3	13	11		193	27	12	18	14	13	10	4	30	19	19	28	26	28	11		193	14
194	10	0	1	2	1	2	7	7	4	5	4	4	0	5		194	6	19	2	3	28	2	41	5	11	8	16	3	13	11		194	27	12	18	14	13	10	4	30	19	20	28	27	29	11		194	15
195	10	0	1	2	1	2	7	7	4	5	4	4	0	5		195	6	19	2	3	29	2	42	5	11	8	16	4	13	12		195	28	12	19	15	13	10	4	30	19	20	28	27	30	11		195	15
196	10	0	1	2	1	2	7	7	4	5	4	4	0	6		196	6	19	2	3	30	2	42	5	11	8	16	4	13	12		196	29	12	19	16	13	10	4	30	20	20	28	27	30	11		196	15
197	11	0	1	2	1	2	7	7	4	5	4	4	1	6		197	6	19	2	3	31	2	42	5	11	8	16	4	14	12		197	29	12	19	17	14	10	4	31	20	20	28	28	30	11		197	15
198	11	0	1	2	1	3	7	7	4	5	4	4	1	6		198	6	19	2	3	32	2	42	6	11	8	16	4	14	12		198	30	12	19	17	14	10	4	31	20	20	28	28	31	11		198	15
199	11	0	1	2	1	3	7	7	4	5	4	4	1	6		199	6	19	2	3	33	2	42	6	11	9	16	4	14	12		199	31	13	20	17	14	10	4	32	20	20	29	28	31	11		199	15
200	11	0	1	2	1	3	7	7	4	5	4	4	1	6		200	6	19	2	3	33	2	42	6	11	9	16	4	14	12		200	31	13	20	18	14	10	4	32	20	20	29	29	31	11		200	15
Rev.1																Rev.2																Rev.3																Rev.4
Diagonal error move																Diagonal error move																Diagonal error move																Diagonal error move
choice	Control 1	Control 2	Control 3	Control 4	Control 5	Control 6	Control 7	Bifal+Arg 1	Bifal+Arg 2	Bifal+Arg 3	Bifal+Arg 4	Bifal+Arg 5	Bifal+Arg 6	Bifal+Arg 7		choice	Control 1	Control 2	Control 3	Control 4	Control 5	Control 6	Control 7	Bifal+Arg 1	Bifal+Arg 2	Bifal+Arg 3	Bifal+Arg 4	Bifal+Arg 5	Bifal+Arg 6	Bifal+Arg 7		choice	Control 1	Control 2	Control 3	Control 4	Control 5	Control 6	Control 7	Bifal+Arg 1	Bifal+Arg 2	Bifal+Arg 3	Bifal+Arg 4	Bifal+Arg 5	Bifal+Arg 6	Bifal+Arg 7		choice	Control 1
1	0	0	0	0	0	0	0	0	0	0	0	0	0	0		1	0	0	0	0	0	0	0	0	0	0	0	0	0	0		1	0	0	0	0	0	0	0	0	0	0	0	0	0	0		1	0
2	0	1	1	1	0	1	1	0	0	0	1	1	1	0		2	0	0	0	1	0	1	0	0	0	1	0	0	0	0		2	1	0	1	1	1	0	0	1	1	0	0	1	0	1		2	0
3	0	2	2	2	0	2	1	0	1	0	2	2	2	0		3	1	0	0	2	0	1	1	1	0	2	0	0	0	0		3	2	0	1	2	2	0	0	1	2	0	0	1	1	2		3	0
4	0	3	3	3	1	3	2	0	1	1	3	2	3	1		4	1	0	0	3	1	1	1	2	1	3	0	1	0	1		4	2	0	1	3	2	1	1	2	3	1	1	2	1	3		4	1
5	1	4	4	4	2	4	2	0	1	2	4	2	4	2		5	2	0	0	4	2	2	2	2	2	4	0	1	1	2		5	3	0	1	3	2	1	2	3	4	2	2	3	1	4		5	2
6	2	4	5	4	2	5	2	0	2	3	4	2	5	2		6	2	1	0	5	3	3	3	2	2	5	0	2	2	2		6	4	0	1	4	2	2	2	4	4	2	2	4	1	4		6	2
7	2	5	6	5	2	6	2	1	2	3	4	2	6	2		7	2	2	0	5	4	3	3	2	2	6	0	2	3	3		7	5	0	2	5	3	3	2	4	5	3	2	5	1	4		7	3
8	2	6	6	6	3	7	2	1	3	4	4	2	7	2		8	3	2	1	5	4	3	3	3	2	6	0	2	3	4		8	6	1	3	5	3	4	3	5	6	4	2	5	2	5		8	4
9	3	6	6	6	3	8	2	1	4	4	5	2	8	2		9	4	2	1	5	4	3	3	3	2	6	0	2	3	5		9	7	1	3	6	4	5	3	6	6	5	2	6	2	6		9	4
10	3	6	6	6	4	8	2	1	4	4	6	3	9	2		10	4	2	1	6	4	3	3	3	3	6	1	2	3	6		10	8	1	3	7	4	5	3	7	6	5	2	6	3	6		10	4
11	3	7	6	7	4	8	3	1	5	5	7	4	10	2		11	4	2	1	7	4	3	4	3	3	6	2	3	4	6		11	8	1	3	7	4	6	3	7	7	5	2	6	4	7		11	4
12	3	8	7	7	4	8	3	1	6	5	7	5	11	2		12	4	2	1	8	4	3	4	3	3	6	2	4	4	6		12	8	2	4	8	4	7	4	7	7	5	2	6	5	7		12	5
13	4	8	8	7	5	8	3	2	7	5	7	6	12	2		13	5	2	1	9	5	3	4	3	4	7	2	4	4	7		13	8	3	4	9	4	8	4	8	7	5	2	7	6	7		13	6
14	4	8	9	8	5	9	3	2	7	5	7	7	13	3		14	5	2	2	10	6	3	4	3	4	7	2	4	4	7		14	9	3	4	9	5	9	4	9	7	6	2	8	6	8		14	7
15	5	8	9	9	5	9	3	2	8	5	7	8	13	4		15	6	2	2	11	7	4	4	4	5	8	2	5	4	7		15	9	3	5	9	6	10	4	10	8	6	2	8	6	8		15	8
16	6	8	9	10	6	9	3	2	8	5	7	8	14	4		16	7	2	2	12	7	5	4	5	6	9	2	6	5	7		16	9	3	5	9	7	11	4	11	9	7	3	8	7	8		16	9
17	6	9	9	10	6	10	3	2	9	5	7	9	15	4		17	8	2	3	12	7	5	5	6	7	10	3	6	6	8		17	10	4	6	9	7	12	4	12	9	8	4	8	8	8		17	10
18	6	10	9	11	6	10	4	3	10	5	7	9	15	4		18	8	2	3	13	8	6	5	6	8	11	3	6	7	8		18	11	4	7	9	7	13	4	13	9	8	5	8	8	9		18	10
19	7	10	10	11	6	11	4	3	10	5	8	9	15	4		19	8	2	3	14	8	6	5	6	8	11	3	6	8	8		19	11	4	8	10	7	14	4	14	9	8	5	9	9	10		19	10
20	8	11	11	11	6	12	4	4	11	5	9	9	16	4		20	8	3	3	15	8	6	5	6	8	12	3	7	8	8		20	11	4	8	11	7	14	4	15	9	8	5	9	10	10		20	10
21	9	12	12	11	7	13	4	4	11	5	9	10	16	4		21	8	4	3	15	8	7	5	7	8	13	3	8	9	8		21	12	4	8	12	7	14	4	15	10	8	5	9	10	10		21	11
22	10	12	12	11	8	14	4	4	12	5	9	10	17	4		22	8	5	3	16	8	8	5	8	8	14	3	9	9	8		22	12	4	8	13	7	15	5	15	11	8	6	9	10	10		22	12
23	10	13	12	12	9	14	4	5	13	6	9	10	18	4		23	9	6	3	16	9	8	5	8	9	14	4	10	9	8		23	13	4	8	14	8	16	5	16	12	9	7	9	10	10		23	12
24	10	14	13	12	9	15	4	6	13	6	10	10	19	4		24	10	6	3	16	9	8	6	8	10	14	5	10	9	8		24	13	4	8	15	8	16	5	16	13	10	7	9	10	10		24	13
25	10	15	14	12	9	16	5	7	13	7	10	11	20	4		25	11	6	3	16	10	8	7	8	10	15	6	11	10	8		25	13	4	9	16	8	16	6	16	14	10	8	9	11	11		25	13
26	11	15	15	12	9	17	6	8	13	7	10	12	20	4		26	11	6	3	17	11	8	8	8	10	16	7	11	10	8		26	13	4	9	17	8	16	6	16	14	10	9	9	11	11		26	14
27	12	16	16	12	9	18	6	9	13	8	10	12	20	4		27	11	7	3	18	11	8	8	9	10	17	8	12	10	9		27	14	4	9	17	8	16	6	16	14	11	9	10	11	11		27	15
28	13	17	17	12	9	18	6	9	13	8	10	12	21	5		28	11	7	3	19	11	9	8	9	11	17	8	13	10	9		28	14	4	9	17	8	16	6	16	14	12	9	11	12	12		28	16
29	14	17	18	12	10	19	7	9	13	8	10	12	22	5		29	11	7	3	19	11	9	9	9	11	17	8	13	10	9		29	14	4	10	18	9	16	6	16	14	13	10	11	12	12		29	17
30	15	17	19	12	11	19	8	9	14	8	11	12	23	5		30	11	7	3	19	11	9	9	9	11	18	8	13	10	9		30	14	4	11	18	9	17	6	17	14	13	11	11	13	12		30	18
31	15	18	20	13	12	19	8	9	14	8	12	13	24	5		31	12	8	3	19	11	10	10	10	12	19	8	13	10	10		31	14	4	12	18	9	17	6	18	15	13	11	12	14	12		31	18
32	16	18	20	13	12	19	8	10	14	9	12	13	24	5		32	12	9	3	20	11	10	10	11	12	20	8	14	10	11		32	14	4	13	18	9	18	7	19	16	13	11	12	14	12		32	18
33	16	18	20	13	13	19	8	10	15	9	12	14	25	5		33	13	10	4	21	12	11	10	12	13	20	8	15	10	11		33	14	4	14	18	10	18	7	19	17	14	11	12	14	12		33	18
34	16	18	20	14	14	19	8	11	15	9	12	14	25	5		34	14	11	5	22	12	12	10	12	13	20	9	16	10	11		34	14	4	14	19	11	18	7	19	18	15	11	12	14	12		34	18
35	16	18	20	14	14	20	9	12	15	10	12	14	25	5		35	14	12	5	23	12	13	10	12	14	20	9	17	11	11		35	14	4	15	19	11	18	7	19	18	15	12	12	14	12		35	19
36	17	19	20	15	14	20	10	12	15	10	13	15	25	5		36	14	12	5	24	12	14	10	13	14	21	9	17	11	11		36	14	4	15	19	11	18	7	19	18	15	12	12	14	12		36	20
37	18	20	21	15	15	20	10	12	15	10	13	16	26	5		37	14	12	5	25	12	14	10	14	14	21	9	17	11	11		37	14	4	15	20	12	18	7	19	19	15	12	12	14	12		37	21
38	19	21	22	15	16	20	11	12	16	10	13	17	26	5		38	14	12	5	26	12	14	10	15	15	21	9	17	11	11		38	15	4	15	21	12	19	7	20	19	15	12	12	14	13		38	22
39	20	22	22	15	16	20	12	13	16	11	13	17	27	5		39	15	12	5	26	13	14	11	16	16	21	9	17	12	12		39	15	4	15	21	12	19	7	20	20	16	12	12	14	13		39	22
40	21	22	22	16	16	21	12	13	17	11	13	18	28	5		40	15	12	5	26	13	15	12	17	16	22	10	17	13	13		40	15	4	16	21	12	19	8	20	21	16	13	12	15	13		40	22
41	22	22	23	16	17	21	13	13	18	11	13	19	28	5		41	15	12	5	26	14	15	13	17	16	23	11	17	13	13		41	16	4	16	21	12	19	9	20	21	17	14	13	16	13		41	22
42	23	22	24	16	17	21	14	13	18	11	13	19	29	5		42	15	12	5	26	15	15	13	17	16	23	11	18	14	13		42	16	4	16	21	12	19	10	21	21	17	14	13	16	14		42	22
43	23	22	24	16	18	21	14	13	19	11	13	19	29	5		43	16	12	6	27	16	16	13	17	16	23	12	19	14	13		43	16	4	16	21	12	19	10	21	21	17	14	13	17	14		43	23
44	23	22	24	16	18	22	14	14	19	11	14	19	29	5		44	17	12	6	27	16	16	14	17	16	23	13	20	14	13		44	16	4	17	21	12	20	11	22	21	17	15	13	17	14		44	24
45	23	23	24	16	18	23	15	15	19	11	14	20	30	6		45	17	12	6	27	16	17	14	17	16	23	14	21	14	13		45	17	4	17	21	12	21	11	23	21	17	15	13	17	14		45	25
46	23	24	24	17	19	23	16	15	19	12	15	21	30	6		46	17	12	7	28	16	17	15	17	16	23	15	22	15	13		46	17	4	17	21	12	21	12	24	22	17	15	13	17	14		46	25
47	23	24	24	18	20	23	16	16	20	13	16	21	30	6		47	18	12	8	28	17	18	15	18	17	23	15	23	15	13		47	17	5	17	21	13	21	12	25	23	18	15	13	18	14		47	25
48	23	25	24	18	21	23	16	16	20	13	16	22	30	6		48	19	12	9	28	18	19	15	18	17	23	15	24	15	14		48	17	5	17	21	13	22	12	25	23	19	15	13	19	15		48	25
49	23	26	24	18	21	23	17	16	21	14	16	23	31	6		49	19	13	10	28	19	19	15	18	17	24	15	25	16	14		49	17	5	17	21	13	23	12	25	23	19	16	13	20	16		49	26
50	23	26	24	19	22	23	18	16	21	14	17	23	32	6		50	19	14	11	28	20	20	16	19	17	24	15	26	16	14		50	17	5	17	22	14	24	12	26	23	19	17	13	21	16		50	27
51	23	27	24	20	23	24	19	16	21	14	18	24	33	7		51	19	15	11	28	20	21	16	20	17	24	15	27	16	14		51	17	5	17	22	14	24	12	26	24	19	17	13	21	16		51	27
52	23	27	25	21	24	25	19	16	22	15	18	24	34	8		52	19	15	11	29	20	21	16	21	17	25	16	28	17	15		52	18	6	17	22	14	24	12	26	25	20	17	13	21	17		52	27
53	24	28	25	22	25	26	19	17	23	16	18	24	35	9		53	19	16	12	30	20	21	16	21	17	25	17	29	17	15		53	19	7	17	22	15	24	12	26	26	21	17	14	22	17		53	27
54	24	28	25	23	25	26	20	17	24	17	18	24	35	10		54	19	17	12	30	20	21	16	21	17	25	17	29	17	15		54	19	8	18	22	16	24	12	26	27	21	17	14	23	17		54	28
55	24	29	25	23	26	26	20	18	25	17	19	24	35	11		55	19	17	12	31	20	22	17	22	18	25	17	29	18	15		55	19	8	18	22	16	24	12	27	27	21	17	14	23	18		55	29
56	25	30	26	23	27	26	20	18	25	18	19	24	36	11		56	19	17	12	32	20	22	17	22	19	25	18	29	18	15		56	19	8	18	22	16	24	12	27	27	21	17	15	23	18		56	29
57	25	31	26	24	28	26	20	18	25	18	19	25	37	11		57	19	17	12	32	20	23	17	22	19	25	18	29	18	16		57	20	8	19	22	16	24	13	27	28	22	17	16	24	18		57	30
58	25	32	26	25	29	27	20	18	25	18	19	25	38	11		58	20	17	12	32	21	24	17	22	20	25	18	30	18	17		58	20	8	19	22	16	24	13	27	28	23	17	16	24	18		58	31
59	26	32	26	26	29	27	20	18	25	18	19	25	39	12		59	20	17	12	32	22	25	18	23	21	25	18	30	18	17		59	21	9	19	22	16	24	13	27	28	24	18	16	24	18		59	31
60	26	32	27	26	29	28	21	19	25	18	19	25	39	12		60	20	18	13	33	22	26	18	24	21	26	18	30	18	17		60	21	10	19	22	16	24	13	27	28	24	19	16	24	18		60	31
61	26	32	28	26	29	29	21	20	26	19	19	25	40	12		61	21	19	14	34	22	26	18	25	21	26	19	31	18	18		61	21	10	19	23	16	24	13	27	29	24	19	17	24	19		61	32
62	26	32	29	27	29	29	21	20	26	20	19	26	40	12		62	22	19	14	34	22	26	18	26	21	27	19	32	19	19		62	21	11	19	23	16	24	14	28	29	25	19	17	24	20		62	32
63	26	33	30	28	29	30	21	20	27	20	19	26	40	13		63	22	20	14	34	23	26	18	27	21	28	19	32	19	19		63	21	12	20	23	16	24	14	29	29	25	19	17	24	20		63	32
64	26	34	30	28	29	31	21	20	28	20	20	26	41	13		64	22	20	14	35	23	27	18	27	21	29	19	32	19	19		64	22	12	20	23	16	25	14	29	30	26	19	17	25	20		64	32
65	27	35	31	28	30	31	22	20	28	20	20	26	42	13		65	22	20	14	36	23	27	18	28	21	29	19	33	20	19		65	23	12	20	23	17	25	14	29	31	27	20	17	26	21		65	32
66	27	35	31	29	30	31	23	21	28	21	21	26	43	13		66	22	20	14	36	24	27	18	29	21	29	19	34	21	19		66	23	12	20	23	17	26	14	30	31	27	21	17	26	21		66	32
67	27	36	32	29	30	32	24	22	28	22	21	26	43	13		67	23	20	14	36	24	27	19	29	22	29	19	35	21	19		67	23	12	20	23	17	26	15	30	32	27	22	17	26	21		67	32
68	27	36	33	30	30	33	24	23	28	23	21	27	44	13		68	23	20	14	37	25	27	19	29	22	29	19	36	21	19		68	24	12	21	23	17	26	15	30	32	27	23	17	26	21		68	33
69	28	36	33	30	30	34	25	24	29	23	21	28	45	13		69	23	21	14	38	25	28	19	29	22	29	20	37	21	19		69	25	12	21	23	18	26	15	31	33	27	23	17	27	21		69	33
70	28	37	34	30	31	35	25	24	29	23	22	28	46	13		70	23	21	15	39	25	28	20	29	22	29	21	38	22	19		70	25	12	21	24	18	26	15	31	33	27	23	18	27	22		70	33
71	28	38	34	31	32	36	25	24	30	23	22	28	47	14		71	23	21	15	40	25	28	21	30	23	29	21	39	22	19		71	25	12	22	24	18	26	15	31	33	27	23	18	27	22		71	34
72	28	39	35	31	32	36	25	25	30	23	22	29	48	15		72	24	21	16	41	25	28	21	30	24	30	21	39	22	19		72	25	12	22	24	18	27	15	32	33	27	23	18	27	22		72	34
73	28	40	36	32	32	36	25	25	31	23	22	29	49	15		73	25	21	16	42	25	29	21	30	24	31	21	40	22	20		73	25	12	22	24	19	27	16	32	34	27	23	18	27	22		73	34
74	28	41	36	32	32	36	25	26	31	23	23	29	49	15		74	25	21	16	43	25	29	21	31	25	31	21	41	22	20		74	25	12	23	24	19	27	16	32	35	27	24	18	27	23		74	35
75	28	41	36	33	32	36	25	27	32	24	23	30	50	15		75	25	22	16	44	25	29	22	32	25	31	21	42	23	20		75	25	12	23	24	19	27	16	32	35	27	25	18	27	23		75	36
76	28	42	36	34	33	37	25	27	32	25	23	30	51	15		76	26	22	16	45	25	29	22	32	25	31	21	43	24	21		76	25	13	23	24	19	27	16	32	35	27	25	18	27	23		76	36
77	29	43	37	35	33	37	25	27	32	25	23	31	51	15		77	27	23	16	46	25	29	23	33	25	32	22	44	24	22		77	25	14	23	24	19	27	16	32	35	28	25	18	28	23		77	36
78	29	43	37	35	33	37	25	27	32	25	23	31	51	15		78	28	23	16	47	25	30	23	34	25	32	23	45	24	22		78	25	15	23	24	19	27	16	32	36	28	25	18	28	24		78	36
79	29	43	37	35	33	37	25	28	32	25	23	31	52	15		79	28	23	16	47	25	31	23	35	25	32	23	46	24	22		79	26	16	23	24	19	27	16	32	37	28	25	18	28	24		79	36
80	30	43	37	36	33	37	25	28	33	25	23	32	52	16		80	28	23	16	47	25	31	23	36	25	33	23	46	24	23		80	26	16	24	24	20	27	16	32	37	28	25	19	28	24		80	37
81	31	43	38	36	33	37	25	28	34	25	23	32	52	17		81	28	24	16	48	25	31	23	36	25	34	23	46	24	23		81	26	16	24	24	21	27	16	32	37	28	25	19	29	24		81	38
82	32	44	38	37	33	38	26	28	35	25	23	32	52	18		82	28	25	16	48	25	32	23	37	26	34	23	47	24	23		82	26	17	24	24	21	27	16	33	38	28	25	19	29	25		82	38
83	32	44	39	37	33	38	26	28	35	25	23	33	52	19		83	28	26	17	48	25	33	23	37	26	34	24	48	24	23		83	26	17	24	24	21	28	16	33	38	28	25	19	29	26		83	38
84	32	45	39	37	33	39	26	29	35	26	23	33	52	20		84	29	26	18	49	25	34	23	37	26	34	24	48	25	23		84	26	17	24	24	21	28	16	34	38	29	25	19	29	26		84	39
85	32	46	39	37	34	40	27	29	35	26	24	33	53	20		85	30	26	18	49	26	34	24	37	27	35	24	48	25	24		85	26	18	24	25	22	28	16	35	38	29	25	20	29	26		85	39
86	33	47	39	37	35	41	27	30	35	26	25	33	54	21		86	30	26	18	49	26	35	24	37	27	36	24	48	25	24		86	27	18	25	25	23	29	16	36	38	29	25	21	30	27		86	39
87	33	47	40	38	35	41	27	31	36	26	26	33	55	21		87	30	26	18	49	26	36	24	37	28	37	24	49	26	24		87	27	18	25	25	24	29	16	36	39	30	25	22	31	27		87	39
88	33	47	41	39	36	41	27	31	36	26	26	34	55	21		88	30	26	18	49	26	36	24	38	28	38	24	50	26	24		88	27	18	25	26	25	29	16	36	40	30	25	22	31	27		88	39
89	33	47	41	40	36	42	28	31	37	26	27	34	55	21		89	31	26	18	50	26	37	24	38	28	38	24	50	26	24		89	27	18	25	26	25	29	17	36	40	30	25	22	31	27		89	39
90	33	47	41	40	37	43	29	31	37	26	27	34	55	21		90	32	26	19	51	26	38	24	38	29	38	25	50	26	24		90	27	18	25	27	25	29	17	36	40	31	25	23	31	27		90	39
91	33	47	41	40	38	44	29	32	37	26	27	35	56	21		91	32	26	19	51	26	39	24	38	29	38	25	51	26	24		91	27	18	25	28	26	29	17	37	40	31	25	23	32	27		91	39
92	33	48	42	41	38	44	30	33	37	27	27	36	57	21		92	33	26	19	51	26	39	24	38	29	38	25	51	26	24		92	28	18	25	28	27	30	17	37	40	31	25	23	32	28		92	40
93	34	49	42	42	39	44	30	34	37	27	27	36	57	21		93	33	26	19	51	27	39	24	39	29	38	25	51	26	25		93	28	18	25	28	27	30	17	37	41	31	25	23	32	28		93	40
94	34	50	42	43	39	44	30	34	38	27	27	36	57	21		94	33	27	20	51	27	39	24	39	30	38	25	52	27	26		94	28	18	25	28	27	30	17	37	42	31	25	23	32	28		94	40
95	34	50	42	43	40	44	30	34	39	28	28	36	57	21		95	33	27	20	52	27	39	24	39	30	38	25	52	27	26		95	28	18	26	28	28	30	17	38	42	31	25	23	32	29		95	41
96	35	50	42	43	40	45	30	34	39	29	28	36	58	21		96	34	27	20	53	27	39	24	39	30	39	25	52	27	26		96	28	18	26	28	28	30	17	38	42	31	25	23	33	30		96	41
97	35	50	42	43	40	46	30	35	39	30	28	36	59	21		97	34	28	21	53	27	40	24	40	30	39	25	53	27	26		97	28	18	26	28	28	30	17	38	42	31	25	23	33	30		97	41
98	35	50	42	43	40	46	30	36	39	30	28	36	60	21		98	35	28	21	53	27	41	24	41	31	39	26	53	27	26		98	28	18	27	28	28	30	17	39	42	31	25	23	34	30		98	41
99	35	50	43	43	41	46	31	37	40	30	29	36	61	22		99	35	28	21	54	27	42	25	42	31	39	27	53	27	26		99	28	18	27	29	28	30	17	39	42	31	25	23	34	30		99	41
100	35	51	44	43	41	46	32	38	40	30	29	36	61	23		100	35	28	21	55	27	43	26	42	31	39	27	54	27	27		100	28	18	27	29	28	31	17	39	43	32	25	23	34	30		100	42
101	35	52	45	44	42	46	32	39	40	31	29	36	61	23		101	35	28	21	56	27	44	26	42	31	39	27	55	27	27		101	28	19	27	29	28	31	17	40	43	33	25	23	34	30		101	42
102	35	52	45	44	43	46	32	39	40	31	29	37	62	23		102	36	28	21	56	28	44	26	43	32	39	28	56	27	27		102	29	19	28	29	28	31	18	41	44	34	26	23	34	31		102	42
103	35	52	45	44	43	46	32	39	41	32	29	38	63	23		103	37	29	22	56	29	44	26	43	32	39	28	57	27	28		103	29	19	28	29	29	31	18	41	44	34	26	23	34	31		103	42
104	35	53	45	44	43	46	32	39	41	32	29	38	64	23		104	37	30	22	56	30	44	26	43	32	40	28	58	27	28		104	29	19	28	29	29	31	18	41	44	34	26	23	34	31		104	42
105	36	54	46	44	44	46	32	40	41	32	29	38	65	23		105	38	30	22	57	30	44	26	43	32	41	28	58	27	28		105	29	20	28	29	29	31	18	41	45	35	26	23	34	31		105	42
106	36	55	47	45	44	47	32	40	41	32	29	38	66	23		106	38	30	22	58	30	44	26	43	32	42	28	59	27	28		106	29	21	28	29	29	31	18	41	45	35	26	23	35	31		106	43
107	36	56	47	45	44	47	32	40	41	32	29	38	66	23		107	38	30	22	58	30	44	27	44	32	42	28	59	27	28		107	29	22	28	29	30	31	18	41	45	35	27	23	35	31		107	43
108	37	57	47	45	44	47	32	40	41	33	29	39	66	23		108	38	30	23	58	30	45	27	45	33	42	29	60	27	28		108	29	22	28	29	30	31	18	41	45	35	27	23	35	31		108	43
109	37	58	47	46	44	48	32	41	42	34	30	39	66	23		109	38	31	24	58	30	45	27	45	33	42	29	61	27	28		109	29	22	28	30	30	32	19	42	45	35	27	23	35	32		109	43
110	37	59	48	47	44	49	32	41	42	34	30	39	66	23		110	39	32	24	59	30	45	27	45	33	42	29	61	27	29		110	29	22	29	30	31	32	20	43	46	35	27	23	35	32		110	43
111	37	60	49	48	44	49	33	41	43	34	30	39	67	23		111	39	33	24	59	30	45	27	46	33	42	30	61	27	30		111	29	22	29	30	32	32	20	43	46	35	28	23	35	32		111	43
112	37	60	49	48	44	49	33	41	44	35	30	40	68	23		112	39	33	25	59	30	46	27	46	33	43	30	62	27	30		112	29	22	29	31	33	32	20	43	46	35	28	23	36	32		112	43
113	37	60	49	48	44	49	34	41	44	35	31	40	68	23		113	40	33	25	60	30	46	27	47	33	43	30	62	27	31		113	29	22	29	31	34	32	20	43	46	36	28	23	36	32		113	43
114	37	60	50	48	44	49	34	41	44	35	31	40	68	24		114	41	33	25	60	30	46	27	47	33	43	30	62	27	32		114	29	22	29	31	35	32	20	43	46	36	28	23	36	32		114	43
115	37	60	51	48	44	49	35	41	44	36	31	40	69	24		115	41	33	25	60	30	47	27	47	33	43	30	63	27	32		115	29	22	30	31	36	33	20	43	46	36	28	23	36	32		115	44
116	37	60	51	48	45	49	35	41	44	37	31	40	69	24		116	41	33	25	61	30	47	27	48	33	44	30	63	27	32		116	29	22	30	31	36	33	20	43	46	36	28	24	36	32		116	44
117	37	61	51	48	46	49	35	42	45	38	31	40	70	24		117	42	33	25	61	30	47	27	48	33	45	30	63	27	32		117	30	22	30	31	36	33	20	43	47	36	28	25	36	32		117	44
118	37	62	52	48	47	50	35	42	45	38	31	40	70	24		118	42	34	25	61	30	48	27	48	33	45	30	64	27	32		118	30	23	30	31	37	33	20	43	47	36	28	25	36	32		118	45
119	37	63	53	49	47	51	36	43	45	39	32	40	70	24		119	42	34	25	62	30	49	27	49	33	46	30	65	27	33		119	31	23	30	31	37	33	20	43	47	36	28	25	36	32		119	45
120	37	64	54	49	47	51	36	43	45	40	32	40	70	24		120	42	34	25	63	30	49	27	50	33	46	30	66	27	34		120	32	23	30	31	37	33	20	43	47	37	28	25	36	33		120	45
121	38	65	55	50	47	51	36	43	46	41	32	41	70	24		121	42	35	25	64	30	50	27	51	33	47	30	66	27	34		121	32	23	30	31	37	33	20	43	47	38	28	25	36	33		121	45
122	38	66	56	50	48	52	36	44	47	41	32	41	71	25		122	42	35	25	65	30	51	27	51	34	48	31	66	28	34		122	32	23	30	31	37	33	21	44	48	39	28	25	37	33		122	45
123	38	67	57	50	48	52	36	44	47	41	32	41	71	26		123	42	35	25	66	30	52	27	51	34	49	31	66	29	35		123	32	24	31	32	38	33	21	44	48	40	28	25	37	33		123	45
124	38	67	57	50	48	52	36	45	47	41	32	42	72	26		124	43	35	25	67	30	52	27	51	34	49	31	66	30	35		124	33	24	31	32	38	33	21	44	48	41	28	25	38	33		124	46
125	38	68	58	50	48	52	36	45	48	41	32	42	73	26		125	43	35	25	67	30	52	27	51	34	49	31	67	30	35		125	33	24	31	32	38	33	21	44	48	41	28	25	38	33		125	46
126	38	69	59	50	48	53	36	45	48	41	32	42	74	26		126	43	35	25	67	30	53	27	51	35	50	31	68	30	36		126	33	24	31	33	39	33	21	44	48	41	28	25	38	33		126	46
127	38	70	60	51	48	54	36	45	48	42	32	42	74	27		127	44	35	26	67	31	54	27	51	35	51	32	69	31	36		127	34	24	31	33	40	34	21	45	48	41	29	25	38	33		127	46
128	38	71	61	51	48	54	36	45	48	42	33	42	74	28		128	45	35	27	67	32	55	27	51	35	51	32	70	31	36		128	34	24	31	33	41	34	22	46	49	41	30	25	38	34		128	46
129	38	72	62	51	49	54	37	46	49	42	33	42	75	29		129	45	35	27	68	32	55	27	52	35	52	32	70	31	37		129	34	24	31	34	41	34	22	47	50	41	30	25	38	35		129	46
130	38	72	63	52	50	55	37	46	49	42	33	42	75	29		130	45	35	27	68	32	56	27	52	35	53	33	70	32	38		130	34	25	31	34	41	35	22	47	50	42	30	25	38	35		130	46
131	38	73	64	52	51	55	37	46	49	43	33	42	75	29		131	45	35	27	69	32	56	27	53	36	53	33	71	32	38		131	34	26	31	34	41	35	22	47	50	42	30	25	38	35		131	46
132	39	73	65	52	52	55	37	46	49	44	33	42	75	29		132	45	35	27	70	32	57	27	54	36	53	33	72	32	38		132	34	27	32	34	41	35	22	47	50	42	30	25	38	35		132	47
133	40	73	65	53	52	55	37	46	49	44	33	42	75	29		133	46	35	28	71	33	57	27	54	36	53	33	73	32	38		133	34	27	32	34	41	36	23	47	50	42	30	25	38	35		133	48
134	40	73	65	53	53	55	37	46	49	44	33	42	75	29		134	46	35	29	72	34	57	27	54	37	54	34	74	32	38		134	34	27	32	34	42	36	23	47	51	43	30	25	38	35		134	48
135	40	74	65	53	54	55	37	46	49	44	33	42	75	30		135	46	35	29	73	34	58	27	54	37	55	35	75	32	39		135	34	27	32	34	42	36	23	47	51	43	30	25	38	35		135	48
136	41	75	66	53	55	55	37	46	49	45	34	42	76	30		136	47	35	29	73	35	58	27	55	37	56	36	76	33	39		136	34	27	32	34	42	36	23	48	51	43	30	25	38	35		136	49
137	42	76	66	53	55	56	37	47	49	46	35	42	77	30		137	47	35	29	73	36	58	28	55	37	57	36	76	34	39		137	34	28	33	34	42	36	23	49	51	43	30	25	38	36		137	50
138	42	77	66	53	55	56	37	47	49	46	35	42	78	30		138	47	35	29	73	36	58	28	55	37	58	36	76	34	40		138	35	28	33	35	42	36	23	49	52	43	30	25	38	36		138	50
139	42	78	66	54	55	56	37	47	49	46	35	42	78	30		139	48	35	29	74	36	58	28	56	38	58	36	76	34	40		139	35	28	33	35	42	36	23	49	53	44	30	25	38	36		139	50
140	43	79	67	55	55	57	37	47	49	47	35	42	78	30		140	49	35	29	74	36	58	28	57	38	58	36	76	35	40		140	35	28	33	35	42	36	23	49	53	44	30	25	38	36		140	51
141	43	79	68	55	55	58	38	48	49	48	35	42	79	30		141	50	35	29	74	36	58	28	57	38	58	36	76	36	41		141	35	28	33	35	42	36	23	49	53	45	30	25	39	36		141	51
142	43	80	68	55	55	58	39	49	49	49	35	42	80	31		142	50	35	30	75	36	59	28	57	38	58	36	76	36	41		142	36	28	34	35	42	36	23	49	54	45	31	25	39	36		142	51
143	43	81	68	55	55	58	39	50	49	49	36	42	81	31		143	50	35	30	76	36	59	28	57	38	59	36	77	36	41		143	36	28	34	35	42	36	24	49	54	45	31	26	39	36		143	51
144	43	82	68	55	56	59	39	51	50	50	37	42	81	31		144	50	35	30	76	36	60	28	58	39	59	36	77	36	41		144	36	28	34	36	42	36	24	49	54	45	31	26	39	36		144	51
145	43	82	68	55	57	59	39	51	51	51	37	42	82	31		145	50	35	30	76	37	61	28	58	40	59	37	77	36	41		145	36	28	34	36	42	36	24	49	54	45	31	26	39	36		145	51
146	43	83	68	55	57	59	39	51	52	51	37	43	83	31		146	50	35	30	76	37	62	28	58	40	60	38	78	36	41		146	36	29	34	36	42	36	25	49	54	45	31	26	39	36		146	51
147	43	84	69	56	57	60	39	52	52	51	37	43	83	31		147	50	35	30	77	37	63	29	58	40	61	39	79	36	41		147	36	29	34	37	42	36	26	49	54	45	31	26	39	36		147	51
148	43	85	69	57	58	60	39	52	52	51	37	43	84	32		148	50	36	30	77	37	64	29	58	40	62	39	79	36	41		148	36	29	34	37	42	36	26	49	54	45	31	26	39	37		148	51
149	43	85	70	57	58	60	39	52	52	51	37	43	84	32		149	50	36	30	77	38	65	29	58	41	63	39	80	36	41		149	36	29	34	37	42	36	26	49	54	45	31	26	39	37		149	52
150	43	85	71	57	58	61	39	52	52	52	37	43	84	32		150	50	37	30	77	39	66	29	58	41	64	39	80	36	41		150	36	29	34	37	42	36	26	49	54	45	31	26	39	37		150	52
151	43	85	72	58	58	62	39	53	53	52	37	44	85	32		151	50	37	30	78	40	66	29	58	41	65	39	80	36	41		151	36	29	34	37	42	37	27	49	54	46	31	26	39	37		151	52
152	44	86	72	58	58	62	40	54	54	52	38	44	86	32		152	50	37	31	78	40	66	29	59	41	66	39	80	37	41		152	37	30	34	38	42	37	28	49	55	47	32	27	39	37		152	52
153	45	87	72	58	58	62	41	54	54	52	38	44	87	32		153	50	37	31	79	40	67	29	60	42	66	39	80	38	41		153	37	31	34	38	43	37	28	49	55	47	33	27	39	37		153	52
154	45	88	73	58	58	62	42	54	54	52	38	44	87	32		154	51	38	31	80	40	67	29	60	42	67	39	80	38	41		154	37	31	34	38	43	37	28	49	55	47	34	27	39	38		154	52
155	45	88	73	59	58	62	42	55	54	52	38	44	87	33		155	52	39	32	80	40	67	29	60	42	68	39	81	38	42		155	37	31	34	38	43	37	28	49	55	47	34	27	40	38		155	53
156	46	88	73	59	59	63	42	55	54	53	38	44	87	33		156	53	39	32	80	40	68	29	60	42	68	40	81	38	42		156	37	31	34	38	43	38	29	49	56	48	34	27	41	38		156	53
157	47	89	73	59	60	64	42	55	54	53	38	44	88	33		157	54	39	32	80	40	68	29	61	42	68	40	81	39	42		157	37	31	34	38	43	38	29	49	56	49	34	27	41	38		157	53
158	48	89	74	59	60	65	42	55	55	53	38	44	88	33		158	54	39	33	81	40	68	30	62	43	68	40	82	39	42		158	37	31	35	39	43	38	29	49	56	49	34	27	41	38		158	53
159	48	89	74	59	60	66	42	56	56	53	38	44	89	33		159	54	39	33	82	40	69	31	63	43	68	40	83	39	42		159	38	31	35	39	43	39	29	49	57	49	34	27	41	38		159	53
160	48	90	75	59	60	66	42	56	56	53	38	44	90	33		160	54	39	33	82	41	70	31	63	43	68	40	84	39	42		160	38	31	35	39	43	39	29	49	57	49	34	27	41	38		160	53
161	48	91	76	60	61	66	42	56	56	54	38	45	91	33		161	54	39	33	82	42	71	31	63	43	68	40	84	39	42		161	38	31	35	40	43	39	29	49	57	49	34	27	41	38		161	53
162	48	92	76	60	62	66	42	56	57	54	38	46	91	33		162	54	39	33	83	42	71	31	64	43	68	40	84	39	42		162	38	31	35	40	43	39	29	49	57	49	34	27	41	39		162	53
163	49	93	77	60	62	66	42	56	57	55	38	46	91	33		163	54	39	34	83	42	71	31	64	43	68	40	85	39	42		163	38	32	35	40	43	39	29	50	58	49	34	27	41	39		163	53
164	50	93	78	61	62	66	42	56	57	55	38	46	92	33		164	54	40	35	84	42	71	31	64	43	68	40	86	39	43		164	38	32	35	40	43	39	29	50	58	49	34	27	41	39		164	54
165	51	93	78	62	62	66	42	56	57	55	38	46	92	33		165	54	40	36	85	42	71	31	65	43	68	40	86	39	43		165	38	32	35	40	44	39	29	50	58	50	34	27	41	39		165	54
166	51	93	78	62	62	66	42	57	57	56	38	46	93	33		166	54	40	37	86	42	71	31	66	43	68	40	86	39	43		166	38	33	35	40	44	39	30	50	59	50	34	27	41	39		166	54
167	51	93	78	62	63	67	42	58	58	56	38	46	93	33		167	54	40	37	86	42	71	31	67	44	68	40	86	39	43		167	38	34	35	40	44	39	30	50	59	50	34	27	41	39		167	55
168	52	94	78	62	63	68	42	59	58	56	39	46	93	33		168	54	40	37	86	42	72	31	67	44	68	40	87	39	44		168	38	34	35	40	44	39	30	50	59	50	34	27	41	39		168	55
169	52	95	78	62	63	68	42	59	58	57	39	46	94	33		169	54	41	37	87	42	72	31	67	44	68	40	88	39	44		169	38	34	36	40	44	39	30	50	59	50	34	27	41	39		169	55
170	52	96	78	63	63	68	42	59	58	57	39	46	94	33		170	54	41	37	88	43	72	31	67	45	68	41	89	39	44		170	38	35	36	40	44	39	30	50	59	50	34	27	41	39		170	55
171	52	97	78	64	63	68	42	59	58	57	39	46	94	33		171	54	41	37	88	44	72	31	67	45	68	42	90	39	45		171	38	35	36	40	44	39	30	50	59	50	34	27	41	39		171	55
172	52	98	78	64	64	68	42	59	58	57	40	47	95	33		172	54	41	38	88	44	73	31	68	45	68	42	91	39	45		172	38	35	36	40	44	40	30	50	59	50	34	27	41	39		172	55
173	53	99	79	64	64	68	42	59	59	57	40	47	95	33		173	54	41	38	88	44	74	31	69	45	68	42	91	39	45		173	38	35	36	40	45	41	30	50	60	50	34	27	42	39		173	55
174	53	100	80	64	64	68	42	59	60	57	40	47	96	33		174	55	41	38	88	44	74	31	70	45	68	43	91	40	45		174	39	35	36	40	46	41	30	51	60	50	34	27	42	39		174	55
175	53	100	80	64	64	68	42	59	60	57	40	47	97	33		175	55	41	38	88	44	74	31	70	45	68	43	91	41	45		175	39	35	36	40	47	41	30	51	60	51	34	27	42	39		175	55
176	53	100	80	65	65	68	42	59	60	58	40	47	97	33		176	55	41	38	88	44	74	31	70	45	69	44	91	41	45		176	39	35	36	40	47	41	30	51	60	51	34	27	42	39		176	55
177	53	100	81	65	65	69	42	59	60	58	40	47	97	33		177	55	41	38	88	44	74	31	70	45	69	44	92	41	45		177	40	35	36	41	47	41	30	51	60	51	34	27	42	39		177	55
178	53	100	82	66	65	69	42	60	60	58	41	47	98	33		178	55	41	38	88	44	74	31	70	45	69	44	93	41	45		178	40	35	37	41	47	41	30	51	61	51	34	27	42	39		178	55
179	53	101	82	66	66	69	42	61	60	58	41	47	99	33		179	56	41	38	88	44	74	31	71	45	70	44	93	41	45		179	40	35	37	41	47	41	30	51	62	51	34	27	42	39		179	55
180	53	101	82	66	66	69	42	62	61	58	41	47	100	34		180	56	41	38	89	45	74	31	71	45	70	44	93	41	45		180	40	35	37	41	47	41	30	51	63	51	34	27	42	39		180	55
181	53	102	82	67	66	69	42	62	61	58	41	47	100	34		181	56	41	38	89	45	75	31	71	45	70	45	93	41	45		181	41	36	37	41	47	41	31	51	63	51	35	27	42	39		181	55
182	53	103	83	67	66	69	42	63	61	58	41	47	100	34		182	56	41	38	89	45	76	31	71	45	71	45	93	41	45		182	41	36	37	42	47	41	31	51	63	51	35	27	42	39		182	55
183	53	104	83	67	66	69	42	63	61	58	41	47	101	35		183	57	41	38	89	45	76	31	71	45	71	45	94	41	46		183	41	36	37	42	47	41	31	51	63	52	35	27	42	39		183	55
184	53	105	83	67	66	70	43	64	61	58	42	47	102	36		184	57	41	39	90	45	76	31	71	46	71	45	94	41	46		184	41	37	37	42	47	41	32	51	63	52	35	27	42	39		184	55
185	53	106	83	67	67	70	44	65	61	58	42	47	102	36		185	57	41	39	90	45	76	31	71	46	72	45	94	41	46		185	41	37	37	42	47	41	32	51	63	52	35	27	43	39		185	55
186	53	107	83	67	67	71	45	66	61	58	42	47	102	36		186	57	41	40	90	45	76	31	72	46	73	45	94	41	46		186	41	37	37	42	47	42	32	52	63	53	35	27	43	40		186	56
187	54	108	84	67	67	72	45	67	61	58	42	47	102	36		187	57	41	40	90	46	76	31	73	46	74	45	95	42	46		187	41	37	37	42	47	42	32	52	63	53	35	27	43	40		187	57
188	55	108	85	68	67	72	45	68	61	58	42	47	102	36		188	57	41	40	90	46	77	31	73	47	75	45	96	42	47		188	41	37	37	42	47	42	32	52	63	53	35	27	43	40		188	58
189	55	109	85	68	67	72	45	69	61	59	42	47	102	37		189	58	41	41	91	46	77	31	73	47	75	45	96	43	48		189	41	37	37	42	47	42	32	52	63	53	35	27	43	40		189	58
190	55	109	86	68	67	72	45	70	62	59	42	48	102	37		190	58	41	42	91	46	77	31	74	47	76	45	96	43	49		190	42	37	37	43	47	42	32	52	64	53	35	27	43	40		190	58
191	55	110	86	69	67	73	45	70	62	59	42	48	102	38		191	58	42	42	91	46	77	31	75	47	76	45	96	43	49		191	42	37	37	43	47	42	32	52	64	53	35	27	43	40		191	59
192	55	110	87	69	68	74	45	70	63	59	42	48	103	38		192	59	42	42	92	46	78	31	76	47	76	45	97	43	49		192	42	37	37	43	47	42	33	52	64	53	35	27	43	40		192	60
193	55	110	87	69	68	74	45	70	64	59	42	48	103	39		193	60	42	43	93	47	78	31	76	47	77	45	98	43	49		193	42	38	37	44	47	42	34	52	64	53	35	27	43	40		193	60
194	56	110	87	69	68	75	45	70	65	60	42	48	104	40		194	61	42	44	93	47	78	31	76	47	77	45	98	43	49		194	42	38	37	44	47	42	34	52	65	53	35	27	43	41		194	60
195	57	111	87	69	69	75	45	70	65	61	42	48	104	40		195	61	42	45	93	47	78	31	76	48	77	45	98	44	49		195	42	38	37	44	48	43	34	52	65	53	36	27	43	41		195	60
196	57	112	87	69	69	75	45	70	65	61	42	49	104	40		196	61	42	46	93	47	79	31	76	49	77	45	98	44	49		196	42	39	37	44	48	44	34	52	65	54	36	27	43	41		196	60
197	57	113	87	69	69	75	46	71	65	61	42	49	104	40		197	61	43	46	93	47	80	32	76	49	78	45	98	44	49		197	42	40	37	44	48	44	34	52	65	55	36	27	43	41		197	60
198	57	113	87	69	69	75	47	72	65	61	42	49	104	40		198	61	44	46	93	47	80	32	76	49	78	45	99	44	49		198	42	40	37	44	48	44	34	52	65	55	36	27	43	41		198	60
199	57	113	87	69	69	75	47	73	65	61	42	49	104	40		199	61	44	46	93	47	80	32	76	49	78	45	100	44	50		199	42	40	37	44	49	44	35	52	66	55	36	27	43	41		199	60
200	57	114	88	69	69	75	47	74	65	61	42	50	104	40		200	61	44	46	93	47	80	32	76	49	78	45	101	44	51		200	42	40	37	44	49	44	35	52	67	56	36	27	43	41		200	60
[truncated: 43 more columns]

## Sheet: Fig3B
Rev.5
Diagonal correct move
choice	Control 1	Control 2	Control 3	Control 4	Control 5	Control 6	Control 7	Bifal+Arg 1	Bifal+Arg 2	Bifal+Arg 3	Bifal+Arg 4	Bifal+Arg 5	Bifal+Arg 6	Bifal+Arg 7
20	1	2	0	0	1	3	0	0	0	0	0	1	2	0
40	3	3	0	0	2	5	0	2	3	0	1	2	6	0
60	4	3	1	0	2	8	0	4	4	0	2	3	9	2
80	5	5	2	1	3	9	1	8	5	1	3	5	14	5
100	8	7	2	3	5	11	1	14	6	4	5	9	18	10
Diagonal correct move rate %
choice	Control 1	Control 2	Control 3	Control 4	Control 5	Control 6	Control 7	Bifal+Arg 1	Bifal+Arg 2	Bifal+Arg 3	Bifal+Arg 4	Bifal+Arg 5	Bifal+Arg 6	Bifal+Arg 7	p-value control vs Bifal
20	5	10	0	0	5	15	0	0	0	0	0	5	10	0	0.300515
40	15	15	0	0	10	25	0	10	15	0	5	10	30	0	0.406994
60	20	15	5	0	10	40	0	20	20	0	10	15	45	10	0.225798
80	25	25	10	5	15	45	5	40	25	5	15	25	70	25	0.108864
100	40	35	10	15	25	55	5	70	30	20	25	45	90	50	0.0259744
